# Supplementary material for: In Silico Study of the RSH (RelA/SpoT Homologs) Gene Family and Expression Analysis in Response to PGPR Bacteria and Salinity in Brassica napus
Source: Int J Mol Sci. 2021 Oct 1;22(19):10666. doi: 10.3390/ijms221910666 (PMC8509286; doi:10.3390/ijms221910666)
Supplement: Supplementary file 1 [file ijms-22-10666-s001.zip]

Archive with 10 entries (10 files):
- Dabrowska et al. suppl figs.pdf
- Dabrowska et al. suppl tabs.xlsx
- Supplementary table S10.txt
- Supplementary table S11.txt
- Supplementary table S4.txt
- Supplementary table S5.txt
- Supplementary table S6.txt
- Supplementary table S7.txt
- Supplementary table S8.txt
- Supplementary table S9.txt
