# Supplementary material for: In Silico Study of the RSH (RelA/SpoT Homologs) Gene Family and Expression Analysis in Response to PGPR Bacteria and Salinity in Brassica napus
Source: Int J Mol Sci. 2021 Oct 1;22(19):10666. doi: 10.3390/ijms221910666 (PMC8509286; doi:10.3390/ijms221910666)
Supplement: Supplementary file 1 [file ijms-22-10666-s001.zip › Dabrowska et al. suppl tabs.xlsx]

## Sheet: Table S1
Supplmentary table S1. Cis-regulatory elements identified in B. napus RSH genes using PlantCARE tool. Motifs were grouped accroding to their predicted functions. The number of each element for each gene is given, a total number of particular types of elements for each gene and a total number of particular element for all BnRSH genes are also given.
Category									Light responsive elements												Development related elements							Promoter related elements				Hormone responsive elements													Abiotic stress-related elements
Elements			G-Box	GT1-motif	ACE	AE-box	box S	AT1-motif	chs-CMA1a	ATCT-motif	Box 4	ATC-motif	MRE	GA-motif	GATA-motif	AAAC-motif	Box II	TCCC-motif		CCGTCC motif/box	AAGAA-motif	O2-site	circadian	MBSI	HD-Zip 1	GCN4_motif		AT~TATA-box	TATA	A-box		ERE	P-box	TCA-element	GARE-motif	TGA-element/box	TATC-box	AuxRR-core	TGACG-motif	CGTCA-motif	ABRE4	ABRE3a	ABRE		LTR	WRE3	WUN-motif	GC-motif	CCAAT-box
Function			cis-acting regulatory element involved in light responsiveness	Light responsive element	cis-acting element involved in light responsiveness	part of a module for light response	Light responsive element	part of a light responsive module	part of a light responsive element	part of a conserved DNA module involved in light responsiveness	part of a conserved DNA module involved in light responsiveness	part of a conserved DNA module involved in light responsiveness	MYB binding site involved in light responsiveness	part of a light responsive element	part of a light responsive element	Light responsive element	part of a light responsive element	part of a light responsive element		Cis-acting regulatory element related to meristem-specific activation	cis-element involved in secondary xylem development	cis-acting regulatory element involved in zein metabolism regulation	cis-acting regulatory element involved in circadian control	MYB binding site involved in flavonoid biosynthetic genes regulation	element involved in differentiation of the palisade mesophyll cells	cis-regulatory element involved in endosperm expression		Core promoter element	Core promoter element	cis-acting regulatory element		Response to ethylene	gibberellin-responsive element	cis-acting element involved in salicylic acid responsiveness	gibberellin-responsive element	part of an auxin-responsive element	cis-acting element involved in gibberellin-responsiveness	cis-acting regulatory element involved in auxin responsiveness	cis-acting regulatory element involved in the MeJA-responsiveness	cis-acting regulatory element involved in the MeJA-responsiveness	Involved in the abscisic acid response	Involved in the abscisic acid response	cis-acting element involved in the abscisic acid responsiveness		cis-acting element involved in low-temperature responsiveness	wound-responsive element	wound-responsive element	enhancer-like element involved in anoxic specific inducibility	MYBHv1 binding site involved in stress-response
RSH genes	Location on chromosome	Total																	Total								Total				Total													Total
RSH1_a	unknown	5	0	1	0	0	0	0	0	0	2	0	2	0	0	0	0	0	3	0	1	1	1	0	0	0	12	12	0	0	5	4	0	1	0	0	0	0	0	0	0	0	0	10	3	0	1	0	0
RSH1_b	A5	4	1	0	1	0	0	0	0	0	1	0	0	0	1	0	0	0	1	0	1	0	0	0	0	0	0	0	0	0	3	2	0	0	0	0	0	0	0	0	0	0	1	9	1	0	0	0	0
RSH1_c	A8	5	0	1	0	0	0	0	0	0	2	0	2	0	0	0	0	0	4	0	1	1	1	1	0	0	12	12	0	0	5	4	0	1	0	0	0	0	0	0	0	0	0	11	3	0	1	0	0
RSH1_d	A9	6	0	0	0	0	0	0	0	1	3	0	2	0	0	0	0	0	1	0	0	0	1	0	0	0	1	1	0	0	5	2	0	1	0	0	0	0	1	1	0	0	0	9	2	0	0	0	0
RSH1_e	A9	14	6	0	0	0	1	0	0	1	4	0	2	0	0	0	0	0	2	0	1	0	1	0	0	0	1	1	0	0	19	4	0	2	0	0	0	0	2	2	2	2	5	13	2	1	2	0	0
RSH1_f	C2	8	0	4	0	0	0	1	0	0	2	0	0	0	1	0	0	0	3	0	2	0	0	0	1	0	7	5	2	0	9	5	0	2	0	0	1	1	0	0	0	0	0	15	0	0	0	0	0
RSH2_a	A5	10	0	4	0	1	0	0	0	0	4	0	1	0	0	0	0	0	3	0	1	1	0	0	0	1	0	0	0	0	5	0	0	1	0	1	0	0	1	1	0	0	1	13	1	0	0	0	0
RSH2_b	C5	4	0	0	0	1	0	0	1	0	0	2	0	0	0	0	0	0	2	0	1	0	0	0	0	1	2	0	2	0	5	3	1	0	0	1	0	0	0	0	0	0	0	10	2	1	0	1	0
RSH3_a	A6	9	2	2	1	0	0	0	1	0	0	1	0	0	0	0	1	1	3	0	2	1	0	0	0	0	7	7	0	0	12	2	0	0	0	0	0	0	4	4	0	0	2	24	1	0	2	0	0
RSH3_b	C6	18	3	3	0	0	0	0	0	2	4	1	2	1	2	0	0	0	6	4	1	1	0	0	0	0	3	1	0	2	10	1	0	1	1	1	0	0	2	2	0	0	2	11	1	0	0	0	0
RSH3_c	C6	8	1	2	0	1	0	0	1	0	2	0	1	0	0	0	0	0	0	0	0	0	0	0	0	0	5	4	1	0	7	5	0	0	1	0	0	0	0	0	0	0	1	24	1	0	2	0	1
CRSH	C3	16	3	1	0	0	0	0	0	0	10	0	0	1	0	1	0	0	1	0	0	0	1	0	0	0	7	5	2	0	12	2	1	0	0	0	0	0	1	1	2	2	3	4	0	0	0	0	0
		Total	18	18	2	3	1	1	3	4	34	4	12	2	4	1	1	1		4	11	5	5	1	1	2		48	7	2		34	2	9	2	3	1	1	11	11	4	4	15		17	2	8	1	1
																					29
[truncated: 24 more columns]

## Sheet: Table S2
Supplementary table S2. The numbers of particular types of cis-regulatory motifs in each type of B. napus RSH genes and the total number of particular type of regulatory motifs in all BnRSH genes.
Element	RSH1	RSH2/3	CRSH	Total
Light responsive elements	42	49	16	107
Development related elements	14	14	1	29
Promoter related elements	33	17	7	57
Hormone responsive elements	46	39	12	97
Abiotic stress-related elements	67	82	4	153
Biotic stress-related elements	3	0	1	4
Other elements	44	50	3	97

## Sheet: Table S3
Supplementary table S3. The percentage of inhibition of B. napus seedling growth in the presence of NaCl in comparison to the control (seedlings grown in water). The inhibiotion was calculated based on measured parameters i.e. hypocotyl length, root length, fresh mass and dry mass of 6-day-old seedlings.
	NaCl [mM]	hypocotyl lenghth	root length	fresh mass	dry mass
	50	118.297	104.207	106.312	116.667
	100	133.452	121.509	126.984	141.414
	150	251.678	161.809	144.796	160.92
	200	735.294	328.571	251.969	179.487
