# Supplementary material for: In Silico Study of the RSH (RelA/SpoT Homologs) Gene Family and Expression Analysis in Response to PGPR Bacteria and Salinity in Brassica napus
Source: Int J Mol Sci. 2021 Oct 1;22(19):10666. doi: 10.3390/ijms221910666 (PMC8509286; doi:10.3390/ijms221910666)
Supplement: Supplementary file 1 [file ijms-22-10666-s001.zip › Supplementary table S10.txt]

Supplementary table S10. Statistical analysis of BnCRSH expression in cotyledons using two-way ANOVA followed by Scheffe post-hoc test.

Two way ANOVA Test
                   Df Sum Sq Mean Sq F value   Pr(>F)    
bacteria            3 16.142   5.381 459.698  < 2e-16 ***
salt_conc           4  2.062   0.516  44.049  < 2e-16 ***
bacteria:salt_conc 12  1.046   0.087   7.448 5.22e-09 ***
Residuals          80  0.936   0.012                     
---
Signif. codes:  0 ‘***’ 0.001 ‘**’ 0.01 ‘*’ 0.05 ‘.’ 0.1 ‘ ’ 1


Scheffe-Test

  Posthoc multiple comparisons of means: Scheffe Test 
    95% family-wise confidence level

$bacteria
                 diff     lwr.ci    upr.ci    pval    
Mt-control 0.01956416 -0.1552647 0.1943930  1.0000    
Sl-control 0.44493940  0.2701105 0.6197683 2.2e-15 ***
Sp-control 0.98688600  0.8120571 1.1617149 < 2e-16 ***
Sl-Mt      0.42537524  0.2505464 0.6002041 2.3e-14 ***
Sp-Mt      0.96732184  0.7924930 1.1421507 < 2e-16 ***
Sp-Sl      0.54194660  0.3671177 0.7167755 < 2e-16 ***

$salt_conc
                   diff       lwr.ci    upr.ci    pval    
50mM-0mM     0.14435245 -0.051112188 0.3398171  0.5412    
100mM-0mM    0.32985280  0.134388162 0.5253174 2.2e-07 ***
150mM-0mM    0.32699565  0.131531012 0.5224603 3.0e-07 ***
200mM-0mM    0.38411205  0.188647412 0.5795767 5.8e-10 ***
100mM-50mM   0.18550035 -0.009964288 0.3809650  0.0919 .  
150mM-50mM   0.18264320 -0.012821438 0.3781078  0.1082    
200mM-50mM   0.23975960  0.044294962 0.4352242  0.0017 ** 
150mM-100mM -0.00285715 -0.198321788 0.1926075  1.0000    
200mM-100mM  0.05425925 -0.141205388 0.2497239  1.0000    
200mM-150mM  0.05711640 -0.138348238 0.2525810  1.0000    

$`bacteria:salt_conc`
                                  diff       lwr.ci      upr.ci    pval    
Mt:0mM-control:0mM           0.0985546 -0.292374676  0.48948388 1.00000    
Sl:0mM-control:0mM           0.2979786 -0.092950676  0.68890788 0.47234    
Sp:0mM-control:0mM           0.5861332  0.195203924  0.97706248 1.1e-05 ***
control:50mM-control:0mM     0.1219194 -0.269009876  0.51284868 0.99997    
Mt:50mM-control:0mM          0.0077670 -0.383162276  0.39869628 1.00000    
Sl:50mM-control:0mM          0.4127058  0.021776524  0.80363508 0.02397 *  
Sp:50mM-control:0mM          1.0176840  0.626754724  1.40861328 6.5e-16 ***
control:100mM-control:0mM    0.1511338 -0.239795476  0.54206308 0.99922    
Mt:100mM-control:0mM         0.2234680 -0.167461276  0.61439728 0.92233    
Sl:100mM-control:0mM         0.6479036  0.256974324  1.03883288 4.2e-07 ***
Sp:100mM-control:0mM         1.2795722  0.888642924  1.67050148 < 2e-16 ***
control:150mM-control:0mM    0.1557872 -0.235142076  0.54671648 0.99881    
Mt:150mM-control:0mM         0.1318818 -0.259047476  0.52281108 0.99989    
Sl:150mM-control:0mM         0.6822344  0.291305124  1.07316368 6.6e-08 ***
Sp:150mM-control:0mM         1.3207456  0.929816324  1.71167488 < 2e-16 ***
control:200mM-control:0mM    0.1705686 -0.220360676  0.56149788 0.99604    
Mt:200mM-control:0mM         0.2355584 -0.155370876  0.62648768 0.87737    
Sl:200mM-control:0mM         0.7832836  0.392354324  1.17421288 2.5e-10 ***
Sp:200mM-control:0mM         1.3297040  0.938774724  1.72063328 < 2e-16 ***
Sl:0mM-Mt:0mM                0.1994240 -0.191505276  0.59035328 0.97500    
Sp:0mM-Mt:0mM                0.4875786  0.096649324  0.87850788 0.00120 ** 
control:50mM-Mt:0mM          0.0233648 -0.367564476  0.41429408 1.00000    
Mt:50mM-Mt:0mM              -0.0907876 -0.481716876  0.30014168 1.00000    
Sl:50mM-Mt:0mM               0.3141512 -0.076778076  0.70508048 0.35815    
Sp:50mM-Mt:0mM               0.9191294  0.528200124  1.31005868 1.4e-13 ***
control:100mM-Mt:0mM         0.0525792 -0.338350076  0.44350848 1.00000    
Mt:100mM-Mt:0mM              0.1249134 -0.266015876  0.51584268 0.99995    
Sl:100mM-Mt:0mM              0.5493490  0.158419724  0.94027828 6.7e-05 ***
Sp:100mM-Mt:0mM              1.1810176  0.790088324  1.57194688 < 2e-16 ***
control:150mM-Mt:0mM         0.0572326 -0.333696676  0.44816188 1.00000    
Mt:150mM-Mt:0mM              0.0333272 -0.357602076  0.42425648 1.00000    
Sl:150mM-Mt:0mM              0.5836798  0.192750524  0.97460908 1.2e-05 ***
Sp:150mM-Mt:0mM              1.2221910  0.831261724  1.61312028 < 2e-16 ***
control:200mM-Mt:0mM         0.0720140 -0.318915276  0.46294328 1.00000    
Mt:200mM-Mt:0mM              0.1370038 -0.253925476  0.52793308 0.99981    
Sl:200mM-Mt:0mM              0.6847290  0.293799724  1.07565828 5.7e-08 ***
Sp:200mM-Mt:0mM              1.2311494  0.840220124  1.62207868 < 2e-16 ***
Sp:0mM-Sl:0mM                0.2881546 -0.102774676  0.67908388 0.54533    
control:50mM-Sl:0mM         -0.1760592 -0.566988476  0.21487008 0.99411    
Mt:50mM-Sl:0mM              -0.2902116 -0.681140876  0.10071768 0.52997    
Sl:50mM-Sl:0mM               0.1147272 -0.276202076  0.50565648 0.99999    
Sp:50mM-Sl:0mM               0.7197054  0.328776124  1.11063468 8.4e-09 ***
control:100mM-Sl:0mM        -0.1468448 -0.537774076  0.24408448 0.99948    
Mt:100mM-Sl:0mM             -0.0745106 -0.465439876  0.31641868 1.00000    
Sl:100mM-Sl:0mM              0.3499250 -0.041004276  0.74085428 0.16289    
Sp:100mM-Sl:0mM              0.9815936  0.590664324  1.37252288 4.5e-15 ***
control:150mM-Sl:0mM        -0.1421914 -0.533120676  0.24873788 0.99967    
Mt:150mM-Sl:0mM             -0.1660968 -0.557026076  0.22483248 0.99719    
Sl:150mM-Sl:0mM              0.3842558 -0.006673476  0.77518508 0.06174 .  
Sp:150mM-Sl:0mM              1.0227670  0.631837724  1.41369628 4.9e-16 ***
control:200mM-Sl:0mM        -0.1274100 -0.518339276  0.26351928 0.99994    
Mt:200mM-Sl:0mM             -0.0624202 -0.453349476  0.32850908 1.00000    
Sl:200mM-Sl:0mM              0.4853050  0.094375724  0.87623428 0.00133 ** 
Sp:200mM-Sl:0mM              1.0317254  0.640796124  1.42265468 3.1e-16 ***
control:50mM-Sp:0mM         -0.4642138 -0.855143076 -0.07328452 0.00327 ** 
Mt:50mM-Sp:0mM              -0.5783662 -0.969295476 -0.18743692 1.6e-05 ***
Sl:50mM-Sp:0mM              -0.1734274 -0.564356676  0.21750188 0.99512    
Sp:50mM-Sp:0mM               0.4315508  0.040621524  0.82248008 0.01202 *  
control:100mM-Sp:0mM        -0.4349994 -0.825928676 -0.04407012 0.01054 *  
Mt:100mM-Sp:0mM             -0.3626652 -0.753594476  0.02826408 0.11632    
Sl:100mM-Sp:0mM              0.0617704 -0.329158876  0.45269968 1.00000    
Sp:100mM-Sp:0mM              0.6934390  0.302509724  1.08436828 3.6e-08 ***
control:150mM-Sp:0mM        -0.4303460 -0.821275276 -0.03941672 0.01258 *  
Mt:150mM-Sp:0mM             -0.4542514 -0.845180676 -0.06332212 0.00493 ** 
Sl:150mM-Sp:0mM              0.0961012 -0.294828076  0.48703048 1.00000    
Sp:150mM-Sp:0mM              0.7346124  0.343683124  1.12554168 3.7e-09 ***
control:200mM-Sp:0mM        -0.4155646 -0.806493876 -0.02463532 0.02166 *  
Mt:200mM-Sp:0mM             -0.3505748 -0.741504076  0.04035448 0.16023    
Sl:200mM-Sp:0mM              0.1971504 -0.193778876  0.58807968 0.97793    
Sp:200mM-Sp:0mM              0.7435708  0.352641524  1.13450008 2.3e-09 ***
Mt:50mM-control:50mM        -0.1141524 -0.505081676  0.27677688 0.99999    
Sl:50mM-control:50mM         0.2907864 -0.100142876  0.68171568 0.52568    
Sp:50mM-control:50mM         0.8957646  0.504835324  1.28669388 4.9e-13 ***
control:100mM-control:50mM   0.0292144 -0.361714876  0.42014368 1.00000    
Mt:100mM-control:50mM        0.1015486 -0.289380676  0.49247788 1.00000    
Sl:100mM-control:50mM        0.5259842  0.135054924  0.91691348 0.00021 ***
Sp:100mM-control:50mM        1.1576528  0.766723524  1.54858208 < 2e-16 ***
control:150mM-control:50mM   0.0338678 -0.357061476  0.42479708 1.00000    
Mt:150mM-control:50mM        0.0099624 -0.380966876  0.40089168 1.00000    
Sl:150mM-control:50mM        0.5603150  0.169385724  0.95124428 3.9e-05 ***
Sp:150mM-control:50mM        1.1988262  0.807896924  1.58975548 < 2e-16 ***
control:200mM-control:50mM   0.0486492 -0.342280076  0.43957848 1.00000    
Mt:200mM-control:50mM        0.1136390 -0.277290276  0.50456828 0.99999    
Sl:200mM-control:50mM        0.6613642  0.270434924  1.05229348 2.0e-07 ***
Sp:200mM-control:50mM        1.2077846  0.816855324  1.59871388 < 2e-16 ***
Sl:50mM-Mt:50mM              0.4049388  0.014009524  0.79586808 0.03141 *  
Sp:50mM-Mt:50mM              1.0099170  0.618987724  1.40084628 9.8e-16 ***
control:100mM-Mt:50mM        0.1433668 -0.247562476  0.53429608 0.99963    
Mt:100mM-Mt:50mM             0.2157010 -0.175228276  0.60663028 0.94424    
Sl:100mM-Mt:50mM             0.6401366  0.249207324  1.03106588 6.3e-07 ***
Sp:100mM-Mt:50mM             1.2718052  0.880875924  1.66273448 < 2e-16 ***
control:150mM-Mt:50mM        0.1480202 -0.242909076  0.53894948 0.99941    
Mt:150mM-Mt:50mM             0.1241148 -0.266814476  0.51504408 0.99996    
Sl:150mM-Mt:50mM             0.6744674  0.283538124  1.06539668 1.0e-07 ***
Sp:150mM-Mt:50mM             1.3129786  0.922049324  1.70390788 < 2e-16 ***
control:200mM-Mt:50mM        0.1628016 -0.228127676  0.55373088 0.99784    
Mt:200mM-Mt:50mM             0.2277914 -0.163137876  0.61872068 0.90782    
Sl:200mM-Mt:50mM             0.7755166  0.384587324  1.16644588 3.8e-10 ***
Sp:200mM-Mt:50mM             1.3219370  0.931007724  1.71286628 < 2e-16 ***
Sp:50mM-Sl:50mM              0.6049782  0.214048924  0.99590748 4.0e-06 ***
control:100mM-Sl:50mM       -0.2615720 -0.652501276  0.12935728 0.73521    
Mt:100mM-Sl:50mM            -0.1892378 -0.580167076  0.20169148 0.98606    
Sl:100mM-Sl:50mM             0.2351978 -0.155731476  0.62612708 0.87891    
Sp:100mM-Sl:50mM             0.8668664  0.475937124  1.25779568 2.4e-12 ***
control:150mM-Sl:50mM       -0.2569186 -0.647847876  0.13401068 0.76478    
Mt:150mM-Sl:50mM            -0.2808240 -0.671753276  0.11010528 0.59987    
Sl:150mM-Sl:50mM             0.2695286 -0.121400676  0.66045788 0.68137    
Sp:150mM-Sl:50mM             0.9080398  0.517110524  1.29896908 2.5e-13 ***
control:200mM-Sl:50mM       -0.2421372 -0.633066476  0.14879208 0.84710    
Mt:200mM-Sl:50mM            -0.1771474 -0.568076676  0.21378188 0.99365    
Sl:200mM-Sl:50mM             0.3705778 -0.020351476  0.76150708 0.09306 .  
Sp:200mM-Sl:50mM             0.9169982  0.526068924  1.30792748 1.5e-13 ***
control:100mM-Sp:50mM       -0.8665502 -1.257479476 -0.47562092 2.5e-12 ***
Mt:100mM-Sp:50mM            -0.7942160 -1.185145276 -0.40328672 1.4e-10 ***
Sl:100mM-Sp:50mM            -0.3697804 -0.760709676  0.02114888 0.09522 .  
Sp:100mM-Sp:50mM             0.2618882 -0.129041076  0.65281748 0.73314    
control:150mM-Sp:50mM       -0.8618968 -1.252826076 -0.47096752 3.2e-12 ***
Mt:150mM-Sp:50mM            -0.8858022 -1.276731476 -0.49487292 8.5e-13 ***
Sl:150mM-Sp:50mM            -0.3354496 -0.726378876  0.05547968 0.23055    
Sp:150mM-Sp:50mM             0.3030616 -0.087867676  0.69399088 0.43534    
control:200mM-Sp:50mM       -0.8471154 -1.238044676 -0.45618612 7.2e-12 ***
Mt:200mM-Sp:50mM            -0.7821256 -1.173054876 -0.39119632 2.7e-10 ***
Sl:200mM-Sp:50mM            -0.2344004 -0.625329676  0.15652888 0.88227    
Sp:200mM-Sp:50mM             0.3120200 -0.078909276  0.70294928 0.37252    
Mt:100mM-control:100mM       0.0723342 -0.318595076  0.46326348 1.00000    
Sl:100mM-control:100mM       0.4967698  0.105840524  0.88769908 0.00080 ***
Sp:100mM-control:100mM       1.1284384  0.737509124  1.51936768 < 2e-16 ***
control:150mM-control:100mM  0.0046534 -0.386275876  0.39558268 1.00000    
Mt:150mM-control:100mM      -0.0192520 -0.410181276  0.37167728 1.00000    
Sl:150mM-control:100mM       0.5311006  0.140171324  0.92202988 0.00016 ***
Sp:150mM-control:100mM       1.1696118  0.778682524  1.56054108 < 2e-16 ***
control:200mM-control:100mM  0.0194348 -0.371494476  0.41036408 1.00000    
Mt:200mM-control:100mM       0.0844246 -0.306504676  0.47535388 1.00000    
Sl:200mM-control:100mM       0.6321498  0.241220524  1.02307908 9.7e-07 ***
Sp:200mM-control:100mM       1.1785702  0.787640924  1.56949948 < 2e-16 ***
Sl:100mM-Mt:100mM            0.4244356  0.033506324  0.81536488 0.01569 *  
Sp:100mM-Mt:100mM            1.0561042  0.665174924  1.44703348 < 2e-16 ***
control:150mM-Mt:100mM      -0.0676808 -0.458610076  0.32324848 1.00000    
Mt:150mM-Mt:100mM           -0.0915862 -0.482515476  0.29934308 1.00000    
Sl:150mM-Mt:100mM            0.4587664  0.067837124  0.84969568 0.00410 ** 
Sp:150mM-Mt:100mM            1.0972776  0.706348324  1.48820688 < 2e-16 ***
control:200mM-Mt:100mM      -0.0528994 -0.443828676  0.33802988 1.00000    
Mt:200mM-Mt:100mM            0.0120904 -0.378838876  0.40301968 1.00000    
Sl:200mM-Mt:100mM            0.5598156  0.168886324  0.95074488 4.0e-05 ***
Sp:200mM-Mt:100mM            1.1062360  0.715306724  1.49716528 < 2e-16 ***
Sp:100mM-Sl:100mM            0.6316686  0.240739324  1.02259788 9.9e-07 ***
control:150mM-Sl:100mM      -0.4921164 -0.883045676 -0.10118712 0.00098 ***
Mt:150mM-Sl:100mM           -0.5160218 -0.906951076 -0.12509252 0.00033 ***
Sl:150mM-Sl:100mM            0.0343308 -0.356598476  0.42526008 1.00000    
Sp:150mM-Sl:100mM            0.6728420  0.281912724  1.06377128 1.1e-07 ***
control:200mM-Sl:100mM      -0.4773350 -0.868264276 -0.08640572 0.00188 ** 
Mt:200mM-Sl:100mM           -0.4123452 -0.803274476 -0.02141592 0.02428 *  
Sl:200mM-Sl:100mM            0.1353800 -0.255549276  0.52630928 0.99984    
Sp:200mM-Sl:100mM            0.6818004  0.290871124  1.07272968 6.7e-08 ***
control:150mM-Sp:100mM      -1.1237850 -1.514714276 -0.73285572 < 2e-16 ***
Mt:150mM-Sp:100mM           -1.1476904 -1.538619676 -0.75676112 < 2e-16 ***
Sl:150mM-Sp:100mM           -0.5973378 -0.988267076 -0.20640852 6.0e-06 ***
Sp:150mM-Sp:100mM            0.0411734 -0.349755876  0.43210268 1.00000    
control:200mM-Sp:100mM      -1.1090036 -1.499932876 -0.71807432 < 2e-16 ***
Mt:200mM-Sp:100mM           -1.0440138 -1.434943076 -0.65308452 < 2e-16 ***
Sl:200mM-Sp:100mM           -0.4962886 -0.887217876 -0.10535932 0.00082 ***
Sp:200mM-Sp:100mM            0.0501318 -0.340797476  0.44106108 1.00000    
Mt:150mM-control:150mM      -0.0239054 -0.414834676  0.36702388 1.00000    
Sl:150mM-control:150mM       0.5264472  0.135517924  0.91737648 0.00020 ***
Sp:150mM-control:150mM       1.1649584  0.774029124  1.55588768 < 2e-16 ***
control:200mM-control:150mM  0.0147814 -0.376147876  0.40571068 1.00000    
Mt:200mM-control:150mM       0.0797712 -0.311158076  0.47070048 1.00000    
Sl:200mM-control:150mM       0.6274964  0.236567124  1.01842568 1.2e-06 ***
Sp:200mM-control:150mM       1.1739168  0.782987524  1.56484608 < 2e-16 ***
Sl:150mM-Mt:150mM            0.5503526  0.159423324  0.94128188 6.4e-05 ***
Sp:150mM-Mt:150mM            1.1888638  0.797934524  1.57979308 < 2e-16 ***
control:200mM-Mt:150mM       0.0386868 -0.352242476  0.42961608 1.00000    
Mt:200mM-Mt:150mM            0.1036766 -0.287252676  0.49460588 1.00000    
Sl:200mM-Mt:150mM            0.6514018  0.260472524  1.04233108 3.5e-07 ***
Sp:200mM-Mt:150mM            1.1978222  0.806892924  1.58875148 < 2e-16 ***
Sp:150mM-Sl:150mM            0.6385112  0.247581924  1.02944048 6.9e-07 ***
control:200mM-Sl:150mM      -0.5116658 -0.902595076 -0.12073652 0.00040 ***
Mt:200mM-Sl:150mM           -0.4466760 -0.837605276 -0.05574672 0.00669 ** 
Sl:200mM-Sl:150mM            0.1010492 -0.289880076  0.49197848 1.00000    
Sp:200mM-Sl:150mM            0.6474696  0.256540324  1.03839888 4.3e-07 ***
control:200mM-Sp:150mM      -1.1501770 -1.541106276 -0.75924772 < 2e-16 ***
Mt:200mM-Sp:150mM           -1.0851872 -1.476116476 -0.69425792 < 2e-16 ***
Sl:200mM-Sp:150mM           -0.5374620 -0.928391276 -0.14653272 0.00012 ***
Sp:200mM-Sp:150mM            0.0089584 -0.381970876  0.39988768 1.00000    
Mt:200mM-control:200mM       0.0649898 -0.325939476  0.45591908 1.00000    
Sl:200mM-control:200mM       0.6127150  0.221785724  1.00364428 2.7e-06 ***
Sp:200mM-control:200mM       1.1591354  0.768206124  1.55006468 < 2e-16 ***
Sl:200mM-Mt:200mM            0.5477252  0.156795924  0.93865448 7.3e-05 ***
Sp:200mM-Mt:200mM            1.0941456  0.703216324  1.48507488 < 2e-16 ***
Sp:200mM-Sl:200mM            0.5464204  0.155491124  0.93734968 7.8e-05 ***

---
Signif. codes:  0 '***' 0.001 '**' 0.01 '*' 0.05 '.' 0.1 ' ' 1
