# Supplementary material for: In Silico Study of the RSH (RelA/SpoT Homologs) Gene Family and Expression Analysis in Response to PGPR Bacteria and Salinity in Brassica napus
Source: Int J Mol Sci. 2021 Oct 1;22(19):10666. doi: 10.3390/ijms221910666 (PMC8509286; doi:10.3390/ijms221910666)
Supplement: Supplementary file 1 [file ijms-22-10666-s001.zip › Supplementary table S11.txt]

Supplementary table S11. Statistical analysis of BnCRSH expression in roots using two-way ANOVA followed by Scheffe post-hoc test.

Two way ANOVA Test
                   Df Sum Sq Mean Sq F value   Pr(>F)    
bacteria            3 3.0300  1.0100  83.790  < 2e-16 ***
salt_conc           4 0.7410  0.1853  15.369 2.30e-09 ***
bacteria:salt_conc 12 1.1771  0.0981   8.138 9.39e-10 ***
Residuals          80 0.9643  0.0121                     
---
Signif. codes:  0 ‘***’ 0.001 ‘**’ 0.01 ‘*’ 0.05 ‘.’ 0.1 ‘ ’ 1


Scheffe-Test

  Posthoc multiple comparisons of means: Scheffe Test 
    95% family-wise confidence level

$bacteria
                 diff      lwr.ci     upr.ci    pval    
Mt-control -0.1255243 -0.30294329 0.05189473 0.63098    
Sl-control  0.1037417 -0.07367729 0.28116073 0.90496    
Sp-control  0.3483406  0.17092155 0.52575957   6e-10 ***
Sl-Mt       0.2292660  0.05184699 0.40668501 0.00055 ***
Sp-Mt       0.4738648  0.29644583 0.65128385 < 2e-16 ***
Sp-Sl       0.2445988  0.06717983 0.42201785 0.00011 ***

$salt_conc
                   diff       lwr.ci    upr.ci    pval    
50mM-0mM     0.02357795 -0.174782536 0.2219384 1.00000    
100mM-0mM   -0.04472740 -0.243087886 0.1536331 1.00000    
150mM-0mM    0.05259975 -0.145760736 0.2509602 1.00000    
200mM-0mM    0.20778300  0.009422514 0.4061435 0.02683 *  
100mM-50mM  -0.06830535 -0.266665836 0.1300551 0.99985    
150mM-50mM   0.02902180 -0.169338686 0.2273823 1.00000    
200mM-50mM   0.18420505 -0.014155436 0.3825655 0.11515    
150mM-100mM  0.09732715 -0.101033336 0.2956876 0.98374    
200mM-100mM  0.25251040  0.054149914 0.4508709 0.00077 ***
200mM-150mM  0.15518325 -0.043177236 0.3535437 0.41551    

$`bacteria:salt_conc`
                                  diff       lwr.ci      upr.ci    pval    
Mt:0mM-control:0mM          -0.0902762 -0.486997172  0.30644477 1.00000    
Sl:0mM-control:0mM           0.0613162 -0.335404772  0.45803717 1.00000    
Sp:0mM-control:0mM           0.1134160 -0.283304972  0.51013697 0.99999    
control:50mM-control:0mM    -0.1025280 -0.499248972  0.29419297 1.00000    
Mt:50mM-control:0mM         -0.0994842 -0.496205172  0.29723677 1.00000    
Sl:50mM-control:0mM          0.0490592 -0.347661772  0.44578017 1.00000    
Sp:50mM-control:0mM          0.3317208 -0.065000172  0.72844177 0.27811    
control:100mM-control:0mM    0.0514644 -0.345256572  0.44818537 1.00000    
Mt:100mM-control:0mM        -0.2501408 -0.646861772  0.14658017 0.82486    
Sl:100mM-control:0mM        -0.0386954 -0.435416372  0.35802557 1.00000    
Sp:100mM-control:0mM         0.1429182 -0.253802772  0.53963917 0.99971    
control:150mM-control:0mM   -0.0134988 -0.410219772  0.38322217 1.00000    
Mt:150mM-control:0mM        -0.0765626 -0.473283572  0.32015837 1.00000    
Sl:150mM-control:0mM         0.0696888 -0.327032172  0.46640977 1.00000    
Sp:150mM-control:0mM         0.3152276 -0.081493372  0.71194857 0.38205    
control:200mM-control:0mM    0.0011682 -0.395552772  0.39788917 1.00000    
Mt:200mM-control:0mM        -0.1745518 -0.571272772  0.22216917 0.99560    
Sl:200mM-control:0mM         0.3139456 -0.082775372  0.71066657 0.39077    
Sp:200mM-control:0mM         0.7750260  0.378305028  1.17174697 7.4e-10 ***
Sl:0mM-Mt:0mM                0.1515924 -0.245128572  0.54831337 0.99933    
Sp:0mM-Mt:0mM                0.2036922 -0.193028772  0.60041317 0.97320    
control:50mM-Mt:0mM         -0.0122518 -0.408972772  0.38446917 1.00000    
Mt:50mM-Mt:0mM              -0.0092080 -0.405928972  0.38751297 1.00000    
Sl:50mM-Mt:0mM               0.1393354 -0.257385572  0.53605637 0.99980    
Sp:50mM-Mt:0mM               0.4219970  0.025276028  0.81871797 0.02145 *  
control:100mM-Mt:0mM         0.1417406 -0.254980372  0.53846157 0.99975    
Mt:100mM-Mt:0mM             -0.1598646 -0.556585572  0.23685637 0.99861    
Sl:100mM-Mt:0mM              0.0515808 -0.345140172  0.44830177 1.00000    
Sp:100mM-Mt:0mM              0.2331944 -0.163526572  0.62991537 0.90053    
control:150mM-Mt:0mM         0.0767774 -0.319943572  0.47349837 1.00000    
Mt:150mM-Mt:0mM              0.0137136 -0.383007372  0.41043457 1.00000    
Sl:150mM-Mt:0mM              0.1599650 -0.236755972  0.55668597 0.99860    
Sp:150mM-Mt:0mM              0.4055038  0.008782828  0.80222477 0.03765 *  
control:200mM-Mt:0mM         0.0914444 -0.305276572  0.48816537 1.00000    
Mt:200mM-Mt:0mM             -0.0842756 -0.480996572  0.31244537 1.00000    
Sl:200mM-Mt:0mM              0.4042218  0.007500828  0.80094277 0.03927 *  
Sp:200mM-Mt:0mM              0.8653022  0.468581228  1.26202317 5.3e-12 ***
Sp:0mM-Sl:0mM                0.0520998 -0.344621172  0.44882077 1.00000    
control:50mM-Sl:0mM         -0.1638442 -0.560565172  0.23287677 0.99807    
Mt:50mM-Sl:0mM              -0.1608004 -0.557521372  0.23592057 0.99850    
Sl:50mM-Sl:0mM              -0.0122570 -0.408977972  0.38446397 1.00000    
Sp:50mM-Sl:0mM               0.2704046 -0.126316372  0.66712557 0.70259    
control:100mM-Sl:0mM        -0.0098518 -0.406572772  0.38686917 1.00000    
Mt:100mM-Sl:0mM             -0.3114570 -0.708177972  0.08526397 0.40792    
Sl:100mM-Sl:0mM             -0.1000116 -0.496732572  0.29670937 1.00000    
Sp:100mM-Sl:0mM              0.0816020 -0.315118972  0.47832297 1.00000    
control:150mM-Sl:0mM        -0.0748150 -0.471535972  0.32190597 1.00000    
Mt:150mM-Sl:0mM             -0.1378788 -0.534599772  0.25884217 0.99983    
Sl:150mM-Sl:0mM              0.0083726 -0.388348372  0.40509357 1.00000    
Sp:150mM-Sl:0mM              0.2539114 -0.142809572  0.65063237 0.80451    
control:200mM-Sl:0mM        -0.0601480 -0.456868972  0.33657297 1.00000    
Mt:200mM-Sl:0mM             -0.2358680 -0.632588972  0.16085297 0.89034    
Sl:200mM-Sl:0mM              0.2526294 -0.144091572  0.64935037 0.81156    
Sp:200mM-Sl:0mM              0.7137098  0.316988828  1.11043077 2.1e-08 ***
control:50mM-Sp:0mM         -0.2159440 -0.612664972  0.18077697 0.95115    
Mt:50mM-Sp:0mM              -0.2129002 -0.609621172  0.18382077 0.95759    
Sl:50mM-Sp:0mM              -0.0643568 -0.461077772  0.33236417 1.00000    
Sp:50mM-Sp:0mM               0.2183048 -0.178416172  0.61502577 0.94568    
control:100mM-Sp:0mM        -0.0619516 -0.458672572  0.33476937 1.00000    
Mt:100mM-Sp:0mM             -0.3635568 -0.760277772  0.03316417 0.13114    
Sl:100mM-Sp:0mM             -0.1521114 -0.548832372  0.24460957 0.99930    
Sp:100mM-Sp:0mM              0.0295022 -0.367218772  0.42622317 1.00000    
control:150mM-Sp:0mM        -0.1269148 -0.523635772  0.26980617 0.99995    
Mt:150mM-Sp:0mM             -0.1899786 -0.586699572  0.20674237 0.98769    
Sl:150mM-Sp:0mM             -0.0437272 -0.440448172  0.35299377 1.00000    
Sp:150mM-Sp:0mM              0.2018116 -0.194909372  0.59853257 0.97574    
control:200mM-Sp:0mM        -0.1122478 -0.508968772  0.28447317 0.99999    
Mt:200mM-Sp:0mM             -0.2879678 -0.684688772  0.10875317 0.57807    
Sl:200mM-Sp:0mM              0.2005296 -0.196191372  0.59725057 0.97737    
Sp:200mM-Sp:0mM              0.6616100  0.264889028  1.05833097 3.4e-07 ***
Mt:50mM-control:50mM         0.0030438 -0.393677172  0.39976477 1.00000    
Sl:50mM-control:50mM         0.1515872 -0.245133772  0.54830817 0.99933    
Sp:50mM-control:50mM         0.4342488  0.037527828  0.83096977 0.01379 *  
control:100mM-control:50mM   0.1539924 -0.242728572  0.55071337 0.99917    
Mt:100mM-control:50mM       -0.1476128 -0.544333772  0.24910817 0.99954    
Sl:100mM-control:50mM        0.0638326 -0.332888372  0.46055357 1.00000    
Sp:100mM-control:50mM        0.2454462 -0.151274772  0.64216717 0.84844    
control:150mM-control:50mM   0.0890292 -0.307691772  0.48575017 1.00000    
Mt:150mM-control:50mM        0.0259654 -0.370755572  0.42268637 1.00000    
Sl:150mM-control:50mM        0.1722168 -0.224504172  0.56893777 0.99629    
Sp:150mM-control:50mM        0.4177556  0.021034628  0.81447657 0.02488 *  
control:200mM-control:50mM   0.1036962 -0.293024772  0.50041717 1.00000    
Mt:200mM-control:50mM       -0.0720238 -0.468744772  0.32469717 1.00000    
Sl:200mM-control:50mM        0.4164736  0.019752628  0.81319457 0.02600 *  
Sp:200mM-control:50mM        0.8775540  0.480833028  1.27427497 2.7e-12 ***
Sl:50mM-Mt:50mM              0.1485434 -0.248177572  0.54526437 0.99950    
Sp:50mM-Mt:50mM              0.4312050  0.034484028  0.82792597 0.01542 *  
control:100mM-Mt:50mM        0.1509486 -0.245772372  0.54766957 0.99937    
Mt:100mM-Mt:50mM            -0.1506566 -0.547377572  0.24606437 0.99939    
Sl:100mM-Mt:50mM             0.0607888 -0.335932172  0.45750977 1.00000    
Sp:100mM-Mt:50mM             0.2424024 -0.154318572  0.63912337 0.86267    
control:150mM-Mt:50mM        0.0859854 -0.310735572  0.48270637 1.00000    
Mt:150mM-Mt:50mM             0.0229216 -0.373799372  0.41964257 1.00000    
Sl:150mM-Mt:50mM             0.1691730 -0.227547972  0.56589397 0.99705    
Sp:150mM-Mt:50mM             0.4147118  0.017990828  0.81143277 0.02763 *  
control:200mM-Mt:50mM        0.1006524 -0.296068572  0.49737337 1.00000    
Mt:200mM-Mt:50mM            -0.0750676 -0.471788572  0.32165337 1.00000    
Sl:200mM-Mt:50mM             0.4134298  0.016708828  0.81015077 0.02886 *  
Sp:200mM-Mt:50mM             0.8745102  0.477789228  1.27123117 3.2e-12 ***
Sp:50mM-Sl:50mM              0.2826616 -0.114059372  0.67938257 0.61672    
control:100mM-Sl:50mM        0.0024052 -0.394315772  0.39912617 1.00000    
Mt:100mM-Sl:50mM            -0.2992000 -0.695920972  0.09752097 0.49558    
Sl:100mM-Sl:50mM            -0.0877546 -0.484475572  0.30896637 1.00000    
Sp:100mM-Sl:50mM             0.0938590 -0.302861972  0.49057997 1.00000    
control:150mM-Sl:50mM       -0.0625580 -0.459278972  0.33416297 1.00000    
Mt:150mM-Sl:50mM            -0.1256218 -0.522342772  0.27109917 0.99996    
Sl:150mM-Sl:50mM             0.0206296 -0.376091372  0.41735057 1.00000    
Sp:150mM-Sl:50mM             0.2661684 -0.130552572  0.66288937 0.73056    
control:200mM-Sl:50mM       -0.0478910 -0.444611972  0.34882997 1.00000    
Mt:200mM-Sl:50mM            -0.2236110 -0.620331972  0.17310997 0.93176    
Sl:200mM-Sl:50mM             0.2648864 -0.131834572  0.66160737 0.73880    
Sp:200mM-Sl:50mM             0.7259668  0.329245828  1.12268777 1.1e-08 ***
control:100mM-Sp:50mM       -0.2802564 -0.676977372  0.11646457 0.63402    
Mt:100mM-Sp:50mM            -0.5818616 -0.978582572 -0.18514063 2.0e-05 ***
Sl:100mM-Sp:50mM            -0.3704162 -0.767137172  0.02630477 0.10900    
Sp:100mM-Sp:50mM            -0.1888026 -0.585523572  0.20791837 0.98855    
control:150mM-Sp:50mM       -0.3452196 -0.741940572  0.05150137 0.20667    
Mt:150mM-Sp:50mM            -0.4082834 -0.805004372 -0.01156243 0.03433 *  
Sl:150mM-Sp:50mM            -0.2620320 -0.658752972  0.13468897 0.75675    
Sp:150mM-Sp:50mM            -0.0164932 -0.413214172  0.38022777 1.00000    
control:200mM-Sp:50mM       -0.3305526 -0.727273572  0.06616837 0.28490    
Mt:200mM-Sp:50mM            -0.5062726 -0.902993572 -0.10955163 0.00073 ***
Sl:200mM-Sp:50mM            -0.0177752 -0.414496172  0.37894577 1.00000    
Sp:200mM-Sp:50mM             0.4433052  0.046584228  0.84002617 0.00983 ** 
Mt:100mM-control:100mM      -0.3016052 -0.698326172  0.09511577 0.47806    
Sl:100mM-control:100mM      -0.0901598 -0.486880772  0.30656117 1.00000    
Sp:100mM-control:100mM       0.0914538 -0.305267172  0.48817477 1.00000    
control:150mM-control:100mM -0.0649632 -0.461684172  0.33175777 1.00000    
Mt:150mM-control:100mM      -0.1280270 -0.524747972  0.26869397 0.99995    
Sl:150mM-control:100mM       0.0182244 -0.378496572  0.41494537 1.00000    
Sp:150mM-control:100mM       0.2637632 -0.132957772  0.66048417 0.74593    
control:200mM-control:100mM -0.0502962 -0.447017172  0.34642477 1.00000    
Mt:200mM-control:100mM      -0.2260162 -0.622737172  0.17070477 0.92468    
Sl:200mM-control:100mM       0.2624812 -0.134239772  0.65920217 0.75397    
Sp:200mM-control:100mM       0.7235616  0.326840628  1.12028257 1.2e-08 ***
Sl:100mM-Mt:100mM            0.2114454 -0.185275572  0.60816637 0.96043    
Sp:100mM-Mt:100mM            0.3930590 -0.003661972  0.78977997 0.05609 .  
control:150mM-Mt:100mM       0.2366420 -0.160078972  0.63336297 0.88727    
Mt:150mM-Mt:100mM            0.1735782 -0.223142772  0.57029917 0.99590    
Sl:150mM-Mt:100mM            0.3198296 -0.076891372  0.71655057 0.35143    
Sp:150mM-Mt:100mM            0.5653684  0.168647428  0.96208937 4.6e-05 ***
control:200mM-Mt:100mM       0.2513090 -0.145411972  0.64802997 0.81868    
Mt:200mM-Mt:100mM            0.0755890 -0.321131972  0.47230997 1.00000    
Sl:200mM-Mt:100mM            0.5640864  0.167365428  0.96080737 4.9e-05 ***
Sp:200mM-Mt:100mM            1.0251668  0.628445828  1.42188777 9.7e-16 ***
Sp:100mM-Sl:100mM            0.1816136 -0.215107372  0.57833457 0.99280    
control:150mM-Sl:100mM       0.0251966 -0.371524372  0.42191757 1.00000    
Mt:150mM-Sl:100mM           -0.0378672 -0.434588172  0.35885377 1.00000    
Sl:150mM-Sl:100mM            0.1083842 -0.288336772  0.50510517 1.00000    
Sp:150mM-Sl:100mM            0.3539230 -0.042797972  0.75064397 0.16776    
control:200mM-Sl:100mM       0.0398636 -0.356857372  0.43658457 1.00000    
Mt:200mM-Sl:100mM           -0.1358564 -0.532577372  0.26086457 0.99986    
Sl:200mM-Sl:100mM            0.3526410 -0.044079972  0.74936197 0.17314    
Sp:200mM-Sl:100mM            0.8137214  0.417000428  1.21044237 8.9e-11 ***
control:150mM-Sp:100mM      -0.1564170 -0.553137972  0.24030397 0.99897    
Mt:150mM-Sp:100mM           -0.2194808 -0.616201772  0.17724017 0.94279    
Sl:150mM-Sp:100mM           -0.0732294 -0.469950372  0.32349157 1.00000    
Sp:150mM-Sp:100mM            0.1723094 -0.224411572  0.56903037 0.99627    
control:200mM-Sp:100mM      -0.1417500 -0.538470972  0.25497097 0.99975    
Mt:200mM-Sp:100mM           -0.3174700 -0.714190972  0.07925097 0.36699    
Sl:200mM-Sp:100mM            0.1710274 -0.225693572  0.56774837 0.99661    
Sp:200mM-Sp:100mM            0.6321078  0.235386828  1.02882877 1.6e-06 ***
Mt:150mM-control:150mM      -0.0630638 -0.459784772  0.33365717 1.00000    
Sl:150mM-control:150mM       0.0831876 -0.313533372  0.47990857 1.00000    
Sp:150mM-control:150mM       0.3287264 -0.067994572  0.72544737 0.29571    
control:200mM-control:150mM  0.0146670 -0.382053972  0.41138797 1.00000    
Mt:200mM-control:150mM      -0.1610530 -0.557773972  0.23566797 0.99847    
Sl:200mM-control:150mM       0.3274444 -0.069276572  0.72416537 0.30343    
Sp:200mM-control:150mM       0.7885248  0.391803828  1.18524577 3.5e-10 ***
Sl:150mM-Mt:150mM            0.1462514 -0.250469572  0.54297237 0.99960    
Sp:150mM-Mt:150mM            0.3917902 -0.004930772  0.78851117 0.05834 .  
control:200mM-Mt:150mM       0.0777308 -0.318990172  0.47445177 1.00000    
Mt:200mM-Mt:150mM           -0.0979892 -0.494710172  0.29873177 1.00000    
Sl:200mM-Mt:150mM            0.3905082 -0.006212772  0.78722917 0.06069 .  
Sp:200mM-Mt:150mM            0.8515886  0.454867628  1.24830957 1.1e-11 ***
Sp:150mM-Sl:150mM            0.2455388 -0.151182172  0.64225977 0.84800    
control:200mM-Sl:150mM      -0.0685206 -0.465241572  0.32820037 1.00000    
Mt:200mM-Sl:150mM           -0.2442406 -0.640961572  0.15248037 0.85418    
Sl:200mM-Sl:150mM            0.2442568 -0.152464172  0.64097777 0.85411    
Sp:200mM-Sl:150mM            0.7053372  0.308616228  1.10205817 3.3e-08 ***
control:200mM-Sp:150mM      -0.3140594 -0.710780372  0.08266157 0.38999    
Mt:200mM-Sp:150mM           -0.4897794 -0.886500372 -0.09305843 0.00149 ** 
Sl:200mM-Sp:150mM           -0.0012820 -0.398002972  0.39543897 1.00000    
Sp:200mM-Sp:150mM            0.4597984  0.063077428  0.85651937 0.00517 ** 
Mt:200mM-control:200mM      -0.1757200 -0.572440972  0.22100097 0.99521    
Sl:200mM-control:200mM       0.3127774 -0.083943572  0.70949837 0.39878    
Sp:200mM-control:200mM       0.7738578  0.377136828  1.17057877 7.9e-10 ***
Sl:200mM-Mt:200mM            0.4884974  0.091776428  0.88521837 0.00158 ** 
Sp:200mM-Mt:200mM            0.9495778  0.552856828  1.34629877 5.5e-14 ***
Sp:200mM-Sl:200mM            0.4610804  0.064359428  0.85780137 0.00491 ** 

---
Signif. codes:  0 '***' 0.001 '**' 0.01 '*' 0.05 '.' 0.1 ' ' 1
