# Supplementary material for: In Silico Study of the RSH (RelA/SpoT Homologs) Gene Family and Expression Analysis in Response to PGPR Bacteria and Salinity in Brassica napus
Source: Int J Mol Sci. 2021 Oct 1;22(19):10666. doi: 10.3390/ijms221910666 (PMC8509286; doi:10.3390/ijms221910666)
Supplement: Supplementary file 1 [file ijms-22-10666-s001.zip › Supplementary table S4.txt]

Supplementary table S4. Statistical analysis of BnRSH1 expression in cotyledons using two-way ANOVA followed by Scheffe post-hoc test.

Two way ANOVA Test
                   Df Sum Sq Mean Sq F value   Pr(>F)    
bacteria            3  7.043  2.3476 237.974  < 2e-16 ***
salt_conc           4  0.253  0.0634   6.422 0.000156 ***
bacteria:salt_conc 12  0.539  0.0449   4.549 1.49e-05 ***
Residuals          80  0.789  0.0099                     
---
Signif. codes:  0 ‘***’ 0.001 ‘**’ 0.01 ‘*’ 0.05 ‘.’ 0.1 ‘ ’ 1


Scheffe-Test

  Posthoc multiple comparisons of means: Scheffe Test 
    95% family-wise confidence level

$bacteria
                diff     lwr.ci    upr.ci    pval    
Mt-control 0.0587535 -0.1017511 0.2192581  0.9996    
Sl-control 0.3811416  0.2206370 0.5416462 8.2e-14 ***
Sp-control 0.6597891  0.4992845 0.8202937 < 2e-16 ***
Sl-Mt      0.3223881  0.1618835 0.4828927 2.2e-10 ***
Sp-Mt      0.6010356  0.4405310 0.7615402 < 2e-16 ***
Sp-Sl      0.2786475  0.1181429 0.4391521 7.9e-08 ***

$salt_conc
                   diff      lwr.ci    upr.ci   pval    
50mM-0mM     0.08913859 -0.09031099 0.2685882 0.9813    
100mM-0mM    0.05759672 -0.12185286 0.2370463 0.9999    
150mM-0mM    0.05798965 -0.12145993 0.2374392 0.9999    
200mM-0mM    0.15440175 -0.02504783 0.3338513 0.2258    
100mM-50mM  -0.03154187 -0.21099145 0.1479077 1.0000    
150mM-50mM  -0.03114894 -0.21059852 0.1483006 1.0000    
200mM-50mM   0.06526316 -0.11418642 0.2447127 0.9997    
150mM-100mM  0.00039293 -0.17905665 0.1798425 1.0000    
200mM-100mM  0.09680503 -0.08264455 0.2762546 0.9553    
200mM-150mM  0.09641210 -0.08303748 0.2758617 0.9571    

$`bacteria:salt_conc`
                                   diff       lwr.ci       upr.ci    pval    
Mt:0mM-control:0mM           0.03042160 -0.328477559  0.389320759 1.00000    
Sl:0mM-control:0mM           0.22072700 -0.138172159  0.579626159 0.85537    
Sp:0mM-control:0mM           0.40756900  0.048669841  0.766468159 0.00745 ** 
control:50mM-control:0mM     0.02332768 -0.335571479  0.382226839 1.00000    
Mt:50mM-control:0mM          0.02769860 -0.331200559  0.386597759 1.00000    
Sl:50mM-control:0mM          0.29099740 -0.067901759  0.649896559 0.33955    
Sp:50mM-control:0mM          0.67324828  0.314349121  1.032147439 4.0e-09 ***
control:100mM-control:0mM   -0.12430400 -0.483203159  0.234595159 0.99984    
Mt:100mM-control:0mM         0.05952360 -0.299375559  0.418422759 1.00000    
Sl:100mM-control:0mM         0.33962620 -0.019272959  0.698525359 0.09479 .  
Sp:100mM-control:0mM         0.61425868  0.255359521  0.973157839 1.3e-07 ***
control:150mM-control:0mM   -0.03453340 -0.393432559  0.324365759 1.00000    
Mt:150mM-control:0mM         0.00198920 -0.356909959  0.360888359 1.00000    
Sl:150mM-control:0mM         0.31665500 -0.042244159  0.675554159 0.18449    
Sp:150mM-control:0mM         0.60656540  0.247666241  0.965464559 2.1e-07 ***
control:200mM-control:0mM   -0.05657180 -0.415470959  0.302327359 1.00000    
Mt:200mM-control:0mM        -0.01794700 -0.376846159  0.340952159 1.00000    
Sl:200mM-control:0mM         0.54562080  0.186721641  0.904519959 7.0e-06 ***
Sp:200mM-control:0mM         0.80522260  0.446323441  1.164121759 1.4e-12 ***
Sl:0mM-Mt:0mM                0.19030540 -0.168593759  0.549204559 0.96245    
Sp:0mM-Mt:0mM                0.37714740  0.018248241  0.736046559 0.02563 *  
control:50mM-Mt:0mM         -0.00709392 -0.365993079  0.351805239 1.00000    
Mt:50mM-Mt:0mM              -0.00272300 -0.361622159  0.356176159 1.00000    
Sl:50mM-Mt:0mM               0.26057580 -0.098323359  0.619474959 0.57757    
Sp:50mM-Mt:0mM               0.64282668  0.283927521  1.001725839 2.5e-08 ***
control:100mM-Mt:0mM        -0.15472560 -0.513624759  0.204173559 0.99661    
Mt:100mM-Mt:0mM              0.02910200 -0.329797159  0.388001159 1.00000    
Sl:100mM-Mt:0mM              0.30920460 -0.049694559  0.668103759 0.22356    
Sp:100mM-Mt:0mM              0.58383708  0.224937921  0.942736239 7.9e-07 ***
control:150mM-Mt:0mM        -0.06495500 -0.423854159  0.293944159 1.00000    
Mt:150mM-Mt:0mM             -0.02843240 -0.387331559  0.330466759 1.00000    
Sl:150mM-Mt:0mM              0.28623340 -0.072665759  0.645132559 0.37416    
Sp:150mM-Mt:0mM              0.57614380  0.217244641  0.935042959 1.2e-06 ***
control:200mM-Mt:0mM        -0.08699340 -0.445892559  0.271905759 1.00000    
Mt:200mM-Mt:0mM             -0.04836860 -0.407267759  0.310530559 1.00000    
Sl:200mM-Mt:0mM              0.51519920  0.156300041  0.874098359 3.7e-05 ***
Sp:200mM-Mt:0mM              0.77480100  0.415901841  1.133700159 8.6e-12 ***
Sp:0mM-Sl:0mM                0.18684200 -0.172057159  0.545741159 0.96896    
control:50mM-Sl:0mM         -0.19739932 -0.556298479  0.161499839 0.94593    
Mt:50mM-Sl:0mM              -0.19302840 -0.551927559  0.165870759 0.95664    
Sl:50mM-Sl:0mM               0.07027040 -0.288628759  0.429169559 1.00000    
Sp:50mM-Sl:0mM               0.45252128  0.093622121  0.811420439 0.00095 ***
control:100mM-Sl:0mM        -0.34503100 -0.703930159  0.013868159 0.07980 .  
Mt:100mM-Sl:0mM             -0.16120340 -0.520102559  0.197695759 0.99430    
Sl:100mM-Sl:0mM              0.11889920 -0.239999959  0.477798359 0.99992    
Sp:100mM-Sl:0mM              0.39353168  0.034632521  0.752430839 0.01341 *  
control:150mM-Sl:0mM        -0.25526040 -0.614159559  0.103638759 0.62034    
Mt:150mM-Sl:0mM             -0.21873780 -0.577636959  0.140161359 0.86544    
Sl:150mM-Sl:0mM              0.09592800 -0.262971159  0.454827159 1.00000    
Sp:150mM-Sl:0mM              0.38583840  0.026939241  0.744737559 0.01828 *  
control:200mM-Sl:0mM        -0.27729880 -0.636197959  0.081600359 0.44267    
Mt:200mM-Sl:0mM             -0.23867400 -0.597573159  0.120225159 0.74553    
Sl:200mM-Sl:0mM              0.32489380 -0.034005359  0.683792959 0.14714    
Sp:200mM-Sl:0mM              0.58449560  0.225596441  0.943394759 7.6e-07 ***
control:50mM-Sp:0mM         -0.38424132 -0.743140479 -0.025342161 0.01947 *  
Mt:50mM-Sp:0mM              -0.37987040 -0.738769559 -0.020971241 0.02308 *  
Sl:50mM-Sp:0mM              -0.11657160 -0.475470759  0.242327559 0.99994    
Sp:50mM-Sp:0mM               0.26567928 -0.093219879  0.624578439 0.53611    
control:100mM-Sp:0mM        -0.53187300 -0.890772159 -0.172973841 1.5e-05 ***
Mt:100mM-Sp:0mM             -0.34804540 -0.706944559  0.010853759 0.07231 .  
Sl:100mM-Sp:0mM             -0.06794280 -0.426841959  0.290956359 1.00000    
Sp:100mM-Sp:0mM              0.20668968 -0.152209479  0.565588839 0.91694    
control:150mM-Sp:0mM        -0.44210240 -0.801001559 -0.083203241 0.00156 ** 
Mt:150mM-Sp:0mM             -0.40557980 -0.764478959 -0.046680641 0.00811 ** 
Sl:150mM-Sp:0mM             -0.09091400 -0.449813159  0.267985159 1.00000    
Sp:150mM-Sp:0mM              0.19899640 -0.159902759  0.557895559 0.94157    
control:200mM-Sp:0mM        -0.46414080 -0.823039959 -0.105241641 0.00054 ***
Mt:200mM-Sp:0mM             -0.42551600 -0.784415159 -0.066616841 0.00337 ** 
Sl:200mM-Sp:0mM              0.13805180 -0.220847359  0.496950959 0.99927    
Sp:200mM-Sp:0mM              0.39765360  0.038754441  0.756552759 0.01132 *  
Mt:50mM-control:50mM         0.00437092 -0.354528239  0.363270079 1.00000    
Sl:50mM-control:50mM         0.26766972 -0.091229439  0.626568879 0.51993    
Sp:50mM-control:50mM         0.64992060  0.291021441  1.008819759 1.6e-08 ***
control:100mM-control:50mM  -0.14763168 -0.506530839  0.211267479 0.99817    
Mt:100mM-control:50mM        0.03619592 -0.322703239  0.395095079 1.00000    
Sl:100mM-control:50mM        0.31629852 -0.042600639  0.675197679 0.18625    
Sp:100mM-control:50mM        0.59093100  0.232031841  0.949830159 5.2e-07 ***
control:150mM-control:50mM  -0.05786108 -0.416760239  0.301038079 1.00000    
Mt:150mM-control:50mM       -0.02133848 -0.380237639  0.337560679 1.00000    
Sl:150mM-control:50mM        0.29332732 -0.065571839  0.652226479 0.32320    
Sp:150mM-control:50mM        0.58323772  0.224338561  0.942136879 8.2e-07 ***
control:200mM-control:50mM  -0.07989948 -0.438798639  0.278999679 1.00000    
Mt:200mM-control:50mM       -0.04127468 -0.400173839  0.317624479 1.00000    
Sl:200mM-control:50mM        0.52229312  0.163393961  0.881192279 2.5e-05 ***
Sp:200mM-control:50mM        0.78189492  0.422995761  1.140794079 5.6e-12 ***
Sl:50mM-Mt:50mM              0.26329880 -0.095600359  0.622197959 0.55546    
Sp:50mM-Mt:50mM              0.64554968  0.286650521  1.004448839 2.1e-08 ***
control:100mM-Mt:50mM       -0.15200260 -0.510901759  0.206896559 0.99731    
Mt:100mM-Mt:50mM             0.03182500 -0.327074159  0.390724159 1.00000    
Sl:100mM-Mt:50mM             0.31192760 -0.046971559  0.670826759 0.20870    
Sp:100mM-Mt:50mM             0.58656008  0.227660921  0.945459239 6.8e-07 ***
control:150mM-Mt:50mM       -0.06223200 -0.421131159  0.296667159 1.00000    
Mt:150mM-Mt:50mM            -0.02570940 -0.384608559  0.333189759 1.00000    
Sl:150mM-Mt:50mM             0.28895640 -0.069942759  0.647855559 0.35419    
Sp:150mM-Mt:50mM             0.57886680  0.219967641  0.937765959 1.1e-06 ***
control:200mM-Mt:50mM       -0.08427040 -0.443169559  0.274628759 1.00000    
Mt:200mM-Mt:50mM            -0.04564560 -0.404544759  0.313253559 1.00000    
Sl:200mM-Mt:50mM             0.51792220  0.159023041  0.876821359 3.2e-05 ***
Sp:200mM-Mt:50mM             0.77752400  0.418624841  1.136423159 7.3e-12 ***
Sp:50mM-Sl:50mM              0.38225088  0.023351721  0.741150039 0.02105 *  
control:100mM-Sl:50mM       -0.41530140 -0.774200559 -0.056402241 0.00532 ** 
Mt:100mM-Sl:50mM            -0.23147380 -0.590372959  0.127425359 0.79349    
Sl:100mM-Sl:50mM             0.04862880 -0.310270359  0.407527959 1.00000    
Sp:100mM-Sl:50mM             0.32326128 -0.035637879  0.682160439 0.15406    
control:150mM-Sl:50mM       -0.32553080 -0.684429959  0.033368359 0.14450    
Mt:150mM-Sl:50mM            -0.28900820 -0.647907359  0.069890959 0.35381    
Sl:150mM-Sl:50mM             0.02565760 -0.333241559  0.384556759 1.00000    
Sp:150mM-Sl:50mM             0.31556800 -0.043331159  0.674467159 0.18988    
control:200mM-Sl:50mM       -0.34756920 -0.706468359  0.011329959 0.07345 .  
Mt:200mM-Sl:50mM            -0.30894440 -0.667843559  0.049954759 0.22502    
Sl:200mM-Sl:50mM             0.25462340 -0.104275759  0.613522559 0.62541    
Sp:200mM-Sl:50mM             0.51422520  0.155326041  0.873124359 4.0e-05 ***
control:100mM-Sp:50mM       -0.79755228 -1.156451439 -0.438653121 2.2e-12 ***
Mt:100mM-Sp:50mM            -0.61372468 -0.972623839 -0.254825521 1.4e-07 ***
Sl:100mM-Sp:50mM            -0.33362208 -0.692521239  0.025277079 0.11400    
Sp:100mM-Sp:50mM            -0.05898960 -0.417888759  0.299909559 1.00000    
control:150mM-Sp:50mM       -0.70778168 -1.066680839 -0.348882521 4.9e-10 ***
Mt:150mM-Sp:50mM            -0.67125908 -1.030158239 -0.312359921 4.5e-09 ***
Sl:150mM-Sp:50mM            -0.35659328 -0.715492439  0.002305879 0.05418 .  
Sp:150mM-Sp:50mM            -0.06668288 -0.425582039  0.292216279 1.00000    
control:200mM-Sp:50mM       -0.72982008 -1.088719239 -0.370920921 1.3e-10 ***
Mt:200mM-Sp:50mM            -0.69119528 -1.050094439 -0.332296121 1.3e-09 ***
Sl:200mM-Sp:50mM            -0.12762748 -0.486526639  0.231271679 0.99976    
Sp:200mM-Sp:50mM             0.13197432 -0.226924839  0.490873479 0.99961    
Mt:100mM-control:100mM       0.18382760 -0.175071559  0.542726759 0.97388    
Sl:100mM-control:100mM       0.46393020  0.105031041  0.822829359 0.00054 ***
Sp:100mM-control:100mM       0.73856268  0.379663521  1.097461839 7.7e-11 ***
control:150mM-control:100mM  0.08977060 -0.269128559  0.448669759 1.00000    
Mt:150mM-control:100mM       0.12629320 -0.232605959  0.485192359 0.99980    
Sl:150mM-control:100mM       0.44095900  0.082059841  0.799858159 0.00165 ** 
Sp:150mM-control:100mM       0.73086940  0.371970241  1.089768559 1.2e-10 ***
control:200mM-control:100mM  0.06773220 -0.291166959  0.426631359 1.00000    
Mt:200mM-control:100mM       0.10635700 -0.252542159  0.465256159 0.99999    
Sl:200mM-control:100mM       0.66992480  0.311025641  1.028823959 4.8e-09 ***
Sp:200mM-control:100mM       0.92952660  0.570627441  1.288425759 8.6e-16 ***
Sl:100mM-Mt:100mM            0.28010260 -0.078796559  0.639001759 0.42074    
Sp:100mM-Mt:100mM            0.55473508  0.195835921  0.913634239 4.2e-06 ***
control:150mM-Mt:100mM      -0.09405700 -0.452956159  0.264842159 1.00000    
Mt:150mM-Mt:100mM           -0.05753440 -0.416433559  0.301364759 1.00000    
Sl:150mM-Mt:100mM            0.25713140 -0.101767759  0.616030559 0.60536    
Sp:150mM-Mt:100mM            0.54704180  0.188142641  0.905940959 6.5e-06 ***
control:200mM-Mt:100mM      -0.11609540 -0.474994559  0.242803759 0.99994    
Mt:200mM-Mt:100mM           -0.07747060 -0.436369759  0.281428559 1.00000    
Sl:200mM-Mt:100mM            0.48609720  0.127198041  0.844996359 0.00018 ***
Sp:200mM-Mt:100mM            0.74569900  0.386799841  1.104598159 5.0e-11 ***
Sp:100mM-Sl:100mM            0.27463248 -0.084266679  0.633531639 0.46381    
control:150mM-Sl:100mM      -0.37415960 -0.733058759 -0.015260441 0.02871 *  
Mt:150mM-Sl:100mM           -0.33763700 -0.696536159  0.021262159 0.10085    
Sl:150mM-Sl:100mM           -0.02297120 -0.381870359  0.335927959 1.00000    
Sp:150mM-Sl:100mM            0.26693920 -0.091959959  0.625838359 0.52586    
control:200mM-Sl:100mM      -0.39619800 -0.755097159 -0.037298841 0.01202 *  
Mt:200mM-Sl:100mM           -0.35757320 -0.716472359  0.001325959 0.05237 .  
Sl:200mM-Sl:100mM            0.20599460 -0.152904559  0.564893759 0.91942    
Sp:200mM-Sl:100mM            0.46559640  0.106697241  0.824495559 0.00050 ***
control:150mM-Sp:100mM      -0.64879208 -1.007691239 -0.289892921 1.7e-08 ***
Mt:150mM-Sp:100mM           -0.61226948 -0.971168639 -0.253370321 1.5e-07 ***
Sl:150mM-Sp:100mM           -0.29760368 -0.656502839  0.061295479 0.29428    
Sp:150mM-Sp:100mM           -0.00769328 -0.366592439  0.351205879 1.00000    
control:200mM-Sp:100mM      -0.67083048 -1.029729639 -0.311931321 4.6e-09 ***
Mt:200mM-Sp:100mM           -0.63220568 -0.991104839 -0.273306521 4.6e-08 ***
Sl:200mM-Sp:100mM           -0.06863788 -0.427537039  0.290261279 1.00000    
Sp:200mM-Sp:100mM            0.19096392 -0.167935239  0.549863079 0.96110    
Mt:150mM-control:150mM       0.03652260 -0.322376559  0.395421759 1.00000    
Sl:150mM-control:150mM       0.35118840 -0.007710759  0.710087559 0.06513 .  
Sp:150mM-control:150mM       0.64109880  0.282199641  0.999997959 2.7e-08 ***
control:200mM-control:150mM -0.02203840 -0.380937559  0.336860759 1.00000    
Mt:200mM-control:150mM       0.01658640 -0.342312759  0.375485559 1.00000    
Sl:200mM-control:150mM       0.58015420  0.221255041  0.939053359 9.8e-07 ***
Sp:200mM-control:150mM       0.83975600  0.480856841  1.198655159 1.7e-13 ***
Sl:150mM-Mt:150mM            0.31466580 -0.044233359  0.673564959 0.19443    
Sp:150mM-Mt:150mM            0.60457620  0.245677041  0.963475359 2.4e-07 ***
control:200mM-Mt:150mM      -0.05856100 -0.417460159  0.300338159 1.00000    
Mt:200mM-Mt:150mM           -0.01993620 -0.378835359  0.338962959 1.00000    
Sl:200mM-Mt:150mM            0.54363160  0.184732441  0.902530759 7.8e-06 ***
Sp:200mM-Mt:150mM            0.80323340  0.444334241  1.162132559 1.5e-12 ***
Sp:150mM-Sl:150mM            0.28991040 -0.068988759  0.648809559 0.34731    
control:200mM-Sl:150mM      -0.37322680 -0.732125959 -0.014327641 0.02973 *  
Mt:200mM-Sl:150mM           -0.33460200 -0.693501159  0.024297159 0.11067    
Sl:200mM-Sl:150mM            0.22896580 -0.129933359  0.587864959 0.80902    
Sp:200mM-Sl:150mM            0.48856760  0.129668441  0.847466759 0.00015 ***
control:200mM-Sp:150mM      -0.66313720 -1.022036359 -0.304238041 7.3e-09 ***
Mt:200mM-Sp:150mM           -0.62451240 -0.983411559 -0.265613241 7.3e-08 ***
Sl:200mM-Sp:150mM           -0.06094460 -0.419843759  0.297954559 1.00000    
Sp:200mM-Sp:150mM            0.19865720 -0.160241959  0.557556359 0.94251    
Mt:200mM-control:200mM       0.03862480 -0.320274359  0.397523959 1.00000    
Sl:200mM-control:200mM       0.60219260  0.243293441  0.961091759 2.7e-07 ***
Sp:200mM-control:200mM       0.86179440  0.502895241  1.220693559 4.6e-14 ***
Sl:200mM-Mt:200mM            0.56356780  0.204668641  0.922466959 2.5e-06 ***
Sp:200mM-Mt:200mM            0.82316960  0.464270441  1.182068759 4.7e-13 ***
Sp:200mM-Sl:200mM            0.25960180 -0.099297359  0.618500959 0.58545    

---
Signif. codes:  0 '***' 0.001 '**' 0.01 '*' 0.05 '.' 0.1 ' ' 1
