# Supplementary material for: In Silico Study of the RSH (RelA/SpoT Homologs) Gene Family and Expression Analysis in Response to PGPR Bacteria and Salinity in Brassica napus
Source: Int J Mol Sci. 2021 Oct 1;22(19):10666. doi: 10.3390/ijms221910666 (PMC8509286; doi:10.3390/ijms221910666)
Supplement: Supplementary file 1 [file ijms-22-10666-s001.zip › Supplementary table S5.txt]

Supplementary table S5. Statistical analysis of BnRSH1 expression in roots using two-way ANOVA followed by Scheffe post-hoc test.

Two way ANOVA Test
                   Df Sum Sq Mean Sq F value Pr(>F)    
bacteria            3 17.619   5.873  783.84 <2e-16 ***
salt_conc           4  3.826   0.957  127.67 <2e-16 ***
bacteria:salt_conc 12  2.569   0.214   28.57 <2e-16 ***
Residuals          80  0.599   0.007                   
---
Signif. codes:  0 ‘***’ 0.001 ‘**’ 0.01 ‘*’ 0.05 ‘.’ 0.1 ‘ ’ 1


Scheffe-Test

  Posthoc multiple comparisons of means: Scheffe Test 
    95% family-wise confidence level

$bacteria
                diff     lwr.ci    upr.ci    pval    
Mt-control 0.2140396 0.07415844 0.3539207 5.7e-06 ***
Sl-control 0.5905008 0.45061972 0.7303820 < 2e-16 ***
Sp-control 1.1056649 0.96578380 1.2455460 < 2e-16 ***
Sl-Mt      0.3764613 0.23658016 0.5163424 < 2e-16 ***
Sp-Mt      0.8916254 0.75174424 1.0315065 < 2e-16 ***
Sp-Sl      0.5151641 0.37528296 0.6550452 < 2e-16 ***

$salt_conc
                  diff      lwr.ci     upr.ci    pval    
50mM-0mM     0.2268295  0.07043761 0.38322129 2.8e-05 ***
100mM-0mM    0.1117092 -0.04468264 0.26810104  0.6116    
150mM-0mM    0.4049764  0.24858456 0.56136824 8.6e-16 ***
200mM-0mM    0.5422284  0.38583656 0.69862024 < 2e-16 ***
100mM-50mM  -0.1151202 -0.27151209 0.04127159  0.5482    
150mM-50mM   0.1781469  0.02175511 0.33453879  0.0071 ** 
200mM-50mM   0.3153989  0.15900711 0.47179079 1.9e-10 ***
150mM-100mM  0.2932672  0.13687536 0.44965904 4.0e-09 ***
200mM-100mM  0.4305192  0.27412736 0.58691104 < 2e-16 ***
200mM-150mM  0.1372520 -0.01913984 0.29364384  0.1929    

$`bacteria:salt_conc`
                                  diff       lwr.ci       upr.ci    pval    
Mt:0mM-control:0mM           0.0601578 -0.252625885  0.372941485 1.00000    
Sl:0mM-control:0mM           0.3440146  0.031230915  0.656798285 0.01277 *  
Sp:0mM-control:0mM           0.6037564  0.290972715  0.916540085 1.2e-09 ***
control:50mM-control:0mM    -0.0281438 -0.340927485  0.284639885 1.00000    
Mt:50mM-control:0mM          0.2869250 -0.025858685  0.599708685 0.12988    
Sl:50mM-control:0mM          0.5835214  0.270737715  0.896305085 5.0e-09 ***
Sp:50mM-control:0mM          1.0729440  0.760160315  1.385727685 < 2e-16 ***
control:100mM-control:0mM   -0.0270026 -0.339786285  0.285781085 1.00000    
Mt:100mM-control:0mM         0.2307068 -0.082076885  0.543490485 0.54390    
Sl:100mM-control:0mM         0.4738662  0.161082515  0.786649885 7.8e-06 ***
Sp:100mM-control:0mM         0.7771952  0.464411515  1.089978885 7.8e-15 ***
control:150mM-control:0mM    0.0774226 -0.235361085  0.390206285 1.00000    
Mt:150mM-control:0mM         0.4082318  0.095448115  0.721015485 0.00043 ***
Sl:150mM-control:0mM         0.7094124  0.396628715  1.022196085 8.1e-13 ***
Sp:150mM-control:0mM         1.4327676  1.119983915  1.745551285 < 2e-16 ***
control:200mM-control:0mM    0.1356216 -0.177162085  0.448405285 0.99635    
Mt:200mM-control:0mM         0.2420742 -0.070709485  0.554857885 0.43900    
Sl:200mM-control:0mM         0.9995874  0.686803715  1.312371085 < 2e-16 ***
Sp:200mM-control:0mM         1.7995592  1.486775515  2.112342885 < 2e-16 ***
Sl:0mM-Mt:0mM                0.2838568 -0.028926885  0.596640485 0.14377    
Sp:0mM-Mt:0mM                0.5435986  0.230814915  0.856382285 7.6e-08 ***
control:50mM-Mt:0mM         -0.0883016 -0.401085285  0.224482085 0.99999    
Mt:50mM-Mt:0mM               0.2267672 -0.086016485  0.539550885 0.58061    
Sl:50mM-Mt:0mM               0.5233636  0.210579915  0.836147285 3.0e-07 ***
Sp:50mM-Mt:0mM               1.0127862  0.700002515  1.325569885 < 2e-16 ***
control:100mM-Mt:0mM        -0.0871604 -0.399944085  0.225623285 0.99999    
Mt:100mM-Mt:0mM              0.1705490 -0.142234685  0.483332685 0.95032    
Sl:100mM-Mt:0mM              0.4137084  0.100924715  0.726492085 0.00031 ***
Sp:100mM-Mt:0mM              0.7170374  0.404253715  1.029821085 4.8e-13 ***
control:150mM-Mt:0mM         0.0172648 -0.295518885  0.330048485 1.00000    
Mt:150mM-Mt:0mM              0.3480740  0.035290315  0.660857685 0.01053 *  
Sl:150mM-Mt:0mM              0.6492546  0.336470915  0.962038285 5.2e-11 ***
Sp:150mM-Mt:0mM              1.3726098  1.059826115  1.685393485 < 2e-16 ***
control:200mM-Mt:0mM         0.0754638 -0.237319885  0.388247485 1.00000    
Mt:200mM-Mt:0mM              0.1819164 -0.130867285  0.494700085 0.90932    
Sl:200mM-Mt:0mM              0.9394296  0.626645915  1.252213285 < 2e-16 ***
Sp:200mM-Mt:0mM              1.7394014  1.426617715  2.052185085 < 2e-16 ***
Sp:0mM-Sl:0mM                0.2597418 -0.053041885  0.572525485 0.29143    
control:50mM-Sl:0mM         -0.3721584 -0.684942085 -0.059374715 0.00315 ** 
Mt:50mM-Sl:0mM              -0.0570896 -0.369873285  0.255694085 1.00000    
Sl:50mM-Sl:0mM               0.2395068 -0.073276885  0.552290485 0.46232    
Sp:50mM-Sl:0mM               0.7289294  0.416145715  1.041713085 2.1e-13 ***
control:100mM-Sl:0mM        -0.3710172 -0.683800885 -0.058233515 0.00334 ** 
Mt:100mM-Sl:0mM             -0.1133078 -0.426091485  0.199475885 0.99969    
Sl:100mM-Sl:0mM              0.1298516 -0.182932085  0.442635285 0.99793    
Sp:100mM-Sl:0mM              0.4331806  0.120396915  0.745964285 9.9e-05 ***
control:150mM-Sl:0mM        -0.2665920 -0.579375685  0.046191685 0.24252    
Mt:150mM-Sl:0mM              0.0642172 -0.248566485  0.377000885 1.00000    
Sl:150mM-Sl:0mM              0.3653978  0.052614115  0.678181485 0.00447 ** 
Sp:150mM-Sl:0mM              1.0887530  0.775969315  1.401536685 < 2e-16 ***
control:200mM-Sl:0mM        -0.2083930 -0.521176685  0.104390685 0.74243    
Mt:200mM-Sl:0mM             -0.1019404 -0.414724085  0.210843285 0.99994    
Sl:200mM-Sl:0mM              0.6555728  0.342789115  0.968356485 3.4e-11 ***
Sp:200mM-Sl:0mM              1.4555446  1.142760915  1.768328285 < 2e-16 ***
control:50mM-Sp:0mM         -0.6319002 -0.944683885 -0.319116515 1.7e-10 ***
Mt:50mM-Sp:0mM              -0.3168314 -0.629615085 -0.004047715 0.04242 *  
Sl:50mM-Sp:0mM              -0.0202350 -0.333018685  0.292548685 1.00000    
Sp:50mM-Sp:0mM               0.4691876  0.156403915  0.781971285 1.1e-05 ***
control:100mM-Sp:0mM        -0.6307590 -0.943542685 -0.317975315 1.9e-10 ***
Mt:100mM-Sp:0mM             -0.3730496 -0.685833285 -0.060265915 0.00301 ** 
Sl:100mM-Sp:0mM             -0.1298902 -0.442673885  0.182893485 0.99792    
Sp:100mM-Sp:0mM              0.1734388 -0.139344885  0.486222485 0.94153    
control:150mM-Sp:0mM        -0.5263338 -0.839117485 -0.213550115 2.5e-07 ***
Mt:150mM-Sp:0mM             -0.1955246 -0.508308285  0.117259085 0.83588    
Sl:150mM-Sp:0mM              0.1056560 -0.207127685  0.418439685 0.99989    
Sp:150mM-Sp:0mM              0.8290112  0.516227515  1.141794885 2.4e-16 ***
control:200mM-Sp:0mM        -0.4681348 -0.780918485 -0.155351115 1.1e-05 ***
Mt:200mM-Sp:0mM             -0.3616822 -0.674465885 -0.048898515 0.00539 ** 
Sl:200mM-Sp:0mM              0.3958310  0.083047315  0.708614685 0.00087 ***
Sp:200mM-Sp:0mM              1.1958028  0.883019115  1.508586485 < 2e-16 ***
Mt:50mM-control:50mM         0.3150688  0.002285115  0.627852485 0.04559 *  
Sl:50mM-control:50mM         0.6116652  0.298881515  0.924448885 7.1e-10 ***
Sp:50mM-control:50mM         1.1010878  0.788304115  1.413871485 < 2e-16 ***
control:100mM-control:50mM   0.0011412 -0.311642485  0.313924885 1.00000    
Mt:100mM-control:50mM        0.2588506 -0.053933085  0.571634285 0.29818    
Sl:100mM-control:50mM        0.5020100  0.189226315  0.814793685 1.2e-06 ***
Sp:100mM-control:50mM        0.8053390  0.492555315  1.118122685 1.2e-15 ***
control:150mM-control:50mM   0.1055664 -0.207217285  0.418350085 0.99989    
Mt:150mM-control:50mM        0.4363756  0.123591915  0.749159285 8.2e-05 ***
Sl:150mM-control:50mM        0.7375562  0.424772515  1.050339885 1.2e-13 ***
Sp:150mM-control:50mM        1.4609114  1.148127715  1.773695085 < 2e-16 ***
control:200mM-control:50mM   0.1637654 -0.149018285  0.476549085 0.96706    
Mt:200mM-control:50mM        0.2702180 -0.042565685  0.583001685 0.21883    
Sl:200mM-control:50mM        1.0277312  0.714947515  1.340514885 < 2e-16 ***
Sp:200mM-control:50mM        1.8277030  1.514919315  2.140486685 < 2e-16 ***
Sl:50mM-Mt:50mM              0.2965964 -0.016187285  0.609380085 0.09273 .  
Sp:50mM-Mt:50mM              0.7860190  0.473235315  1.098802685 4.3e-15 ***
control:100mM-Mt:50mM       -0.3139276 -0.626711285 -0.001143915 0.04775 *  
Mt:100mM-Mt:50mM            -0.0562182 -0.369001885  0.256565485 1.00000    
Sl:100mM-Mt:50mM             0.1869412 -0.125842485  0.499724885 0.88539    
Sp:100mM-Mt:50mM             0.4902702  0.177486515  0.803053885 2.7e-06 ***
control:150mM-Mt:50mM       -0.2095024 -0.522286085  0.103281285 0.73343    
Mt:150mM-Mt:50mM             0.1213068 -0.191476885  0.434090485 0.99918    
Sl:150mM-Mt:50mM             0.4224874  0.109703715  0.735271085 0.00019 ***
Sp:150mM-Mt:50mM             1.1458426  0.833058915  1.458626285 < 2e-16 ***
control:200mM-Mt:50mM       -0.1513034 -0.464087085  0.161480285 0.98617    
Mt:200mM-Mt:50mM            -0.0448508 -0.357634485  0.267932885 1.00000    
Sl:200mM-Mt:50mM             0.7126624  0.399878715  1.025446085 6.5e-13 ***
Sp:200mM-Mt:50mM             1.5126342  1.199850515  1.825417885 < 2e-16 ***
Sp:50mM-Sl:50mM              0.4894226  0.176638915  0.802206285 2.8e-06 ***
control:100mM-Sl:50mM       -0.6105240 -0.923307685 -0.297740315 7.7e-10 ***
Mt:100mM-Sl:50mM            -0.3528146 -0.665598285 -0.040030915 0.00837 ** 
Sl:100mM-Sl:50mM            -0.1096552 -0.422438885  0.203128485 0.99981    
Sp:100mM-Sl:50mM             0.1936738 -0.119109885  0.506457485 0.84747    
control:150mM-Sl:50mM       -0.5060988 -0.818882485 -0.193315115 9.5e-07 ***
Mt:150mM-Sl:50mM            -0.1752896 -0.488073285  0.137494085 0.93534    
Sl:150mM-Sl:50mM             0.1258910 -0.186892685  0.438674685 0.99863    
Sp:150mM-Sl:50mM             0.8492462  0.536462515  1.162029885 < 2e-16 ***
control:200mM-Sl:50mM       -0.4478998 -0.760683485 -0.135116115 4.0e-05 ***
Mt:200mM-Sl:50mM            -0.3414472 -0.654230885 -0.028663515 0.01440 *  
Sl:200mM-Sl:50mM             0.4160660  0.103282315  0.728849685 0.00027 ***
Sp:200mM-Sl:50mM             1.2160378  0.903254115  1.528821485 < 2e-16 ***
control:100mM-Sp:50mM       -1.0999466 -1.412730285 -0.787162915 < 2e-16 ***
Mt:100mM-Sp:50mM            -0.8422372 -1.155020885 -0.529453515 < 2e-16 ***
Sl:100mM-Sp:50mM            -0.5990778 -0.911861485 -0.286294115 1.7e-09 ***
Sp:100mM-Sp:50mM            -0.2957488 -0.608532485  0.017034885 0.09561 .  
control:150mM-Sp:50mM       -0.9955214 -1.308305085 -0.682737715 < 2e-16 ***
Mt:150mM-Sp:50mM            -0.6647122 -0.977495885 -0.351928515 1.8e-11 ***
Sl:150mM-Sp:50mM            -0.3635316 -0.676315285 -0.050747915 0.00491 ** 
Sp:150mM-Sp:50mM             0.3598236  0.047039915  0.672607285 0.00592 ** 
control:200mM-Sp:50mM       -0.9373224 -1.250106085 -0.624538715 < 2e-16 ***
Mt:200mM-Sp:50mM            -0.8308698 -1.143653485 -0.518086115 < 2e-16 ***
Sl:200mM-Sp:50mM            -0.0733566 -0.386140285  0.239427085 1.00000    
Sp:200mM-Sp:50mM             0.7266152  0.413831515  1.039398885 2.5e-13 ***
Mt:100mM-control:100mM       0.2577094 -0.055074285  0.570493085 0.30694    
Sl:100mM-control:100mM       0.5008688  0.188085115  0.813652485 1.3e-06 ***
Sp:100mM-control:100mM       0.8041978  0.491414115  1.116981485 1.3e-15 ***
control:150mM-control:100mM  0.1044252 -0.208358485  0.417208885 0.99991    
Mt:150mM-control:100mM       0.4352344  0.122450715  0.748018085 8.7e-05 ***
Sl:150mM-control:100mM       0.7364150  0.423631315  1.049198685 1.3e-13 ***
Sp:150mM-control:100mM       1.4597702  1.146986515  1.772553885 < 2e-16 ***
control:200mM-control:100mM  0.1626242 -0.150159485  0.475407885 0.96938    
Mt:200mM-control:100mM       0.2690768 -0.043706885  0.581860485 0.22612    
Sl:200mM-control:100mM       1.0265900  0.713806315  1.339373685 < 2e-16 ***
Sp:200mM-control:100mM       1.8265618  1.513778115  2.139345485 < 2e-16 ***
Sl:100mM-Mt:100mM            0.2431594 -0.069624285  0.555943085 0.42924    
Sp:100mM-Mt:100mM            0.5464884  0.233704715  0.859272085 6.3e-08 ***
control:150mM-Mt:100mM      -0.1532842 -0.466067885  0.159499485 0.98396    
Mt:150mM-Mt:100mM            0.1775250 -0.135258685  0.490308685 0.92725    
Sl:150mM-Mt:100mM            0.4787056  0.165921915  0.791489285 5.7e-06 ***
Sp:150mM-Mt:100mM            1.2020608  0.889277115  1.514844485 < 2e-16 ***
control:200mM-Mt:100mM      -0.0950852 -0.407868885  0.217698485 0.99998    
Mt:200mM-Mt:100mM            0.0113674 -0.301416285  0.324151085 1.00000    
Sl:200mM-Mt:100mM            0.7688806  0.456096915  1.081664285 1.4e-14 ***
Sp:200mM-Mt:100mM            1.5688524  1.256068715  1.881636085 < 2e-16 ***
Sp:100mM-Sl:100mM            0.3033290 -0.009454685  0.616112685 0.07230 .  
control:150mM-Sl:100mM      -0.3964436 -0.709227285 -0.083659915 0.00084 ***
Mt:150mM-Sl:100mM           -0.0656344 -0.378418085  0.247149285 1.00000    
Sl:150mM-Sl:100mM            0.2355462 -0.077237485  0.548329885 0.49882    
Sp:150mM-Sl:100mM            0.9589014  0.646117715  1.271685085 < 2e-16 ***
control:200mM-Sl:100mM      -0.3382446 -0.651028285 -0.025460915 0.01669 *  
Mt:200mM-Sl:100mM           -0.2317920 -0.544575685  0.080991685 0.53377    
Sl:200mM-Sl:100mM            0.5257212  0.212937515  0.838504885 2.6e-07 ***
Sp:200mM-Sl:100mM            1.3256930  1.012909315  1.638476685 < 2e-16 ***
control:150mM-Sp:100mM      -0.6997726 -1.012556285 -0.386988915 1.6e-12 ***
Mt:150mM-Sp:100mM           -0.3689634 -0.681747085 -0.056179715 0.00372 ** 
Sl:150mM-Sp:100mM           -0.0677828 -0.380566485  0.245000885 1.00000    
Sp:150mM-Sp:100mM            0.6555724  0.342788715  0.968356085 3.4e-11 ***
control:200mM-Sp:100mM      -0.6415736 -0.954357285 -0.328789915 8.9e-11 ***
Mt:200mM-Sp:100mM           -0.5351210 -0.847904685 -0.222337315 1.4e-07 ***
Sl:200mM-Sp:100mM            0.2223922 -0.090391485  0.535175885 0.62097    
Sp:200mM-Sp:100mM            1.0223640  0.709580315  1.335147685 < 2e-16 ***
Mt:150mM-control:150mM       0.3308092  0.018025515  0.643592885 0.02334 *  
Sl:150mM-control:150mM       0.6319898  0.319206115  0.944773485 1.7e-10 ***
Sp:150mM-control:150mM       1.3553450  1.042561315  1.668128685 < 2e-16 ***
control:200mM-control:150mM  0.0581990 -0.254584685  0.370982685 1.00000    
Mt:200mM-control:150mM       0.1646516 -0.148132085  0.477435285 0.96516    
Sl:200mM-control:150mM       0.9221648  0.609381115  1.234948485 < 2e-16 ***
Sp:200mM-control:150mM       1.7221366  1.409352915  2.034920285 < 2e-16 ***
Sl:150mM-Mt:150mM            0.3011806 -0.011603085  0.613964285 0.07837 .  
Sp:150mM-Mt:150mM            1.0245358  0.711752115  1.337319485 < 2e-16 ***
control:200mM-Mt:150mM      -0.2726102 -0.585393885  0.040173485 0.20406    
Mt:200mM-Mt:150mM           -0.1661576 -0.478941285  0.146626085 0.96174    
Sl:200mM-Mt:150mM            0.5913556  0.278571915  0.904139285 2.9e-09 ***
Sp:200mM-Mt:150mM            1.3913274  1.078543715  1.704111085 < 2e-16 ***
Sp:150mM-Sl:150mM            0.7233552  0.410571515  1.036138885 3.1e-13 ***
control:200mM-Sl:150mM      -0.5737908 -0.886574485 -0.261007115 9.7e-09 ***
Mt:200mM-Sl:150mM           -0.4673382 -0.780121885 -0.154554515 1.2e-05 ***
Sl:200mM-Sl:150mM            0.2901750 -0.022608685  0.602958685 0.11630    
Sp:200mM-Sl:150mM            1.0901468  0.777363115  1.402930485 < 2e-16 ***
control:200mM-Sp:150mM      -1.2971460 -1.609929685 -0.984362315 < 2e-16 ***
Mt:200mM-Sp:150mM           -1.1906934 -1.503477085 -0.877909715 < 2e-16 ***
Sl:200mM-Sp:150mM           -0.4331802 -0.745963885 -0.120396515 9.9e-05 ***
Sp:200mM-Sp:150mM            0.3667916  0.054007915  0.679575285 0.00416 ** 
Mt:200mM-control:200mM       0.1064526 -0.206331085  0.419236285 0.99988    
Sl:200mM-control:200mM       0.8639658  0.551182115  1.176749485 < 2e-16 ***
Sp:200mM-control:200mM       1.6639376  1.351153915  1.976721285 < 2e-16 ***
Sl:200mM-Mt:200mM            0.7575132  0.444729515  1.070296885 3.0e-14 ***
Sp:200mM-Mt:200mM            1.5574850  1.244701315  1.870268685 < 2e-16 ***
Sp:200mM-Sl:200mM            0.7999718  0.487188115  1.112755485 1.7e-15 ***

---
Signif. codes:  0 '***' 0.001 '**' 0.01 '*' 0.05 '.' 0.1 ' ' 1
