# Supplementary material for: In Silico Study of the RSH (RelA/SpoT Homologs) Gene Family and Expression Analysis in Response to PGPR Bacteria and Salinity in Brassica napus
Source: Int J Mol Sci. 2021 Oct 1;22(19):10666. doi: 10.3390/ijms221910666 (PMC8509286; doi:10.3390/ijms221910666)
Supplement: Supplementary file 1 [file ijms-22-10666-s001.zip › Supplementary table S6.txt]

Supplementary table S6. Statistical analysis of BnRSH2 expression in cotyledons using two-way ANOVA followed by Scheffe post-hoc test.

Two way ANOVA Test
                   Df Sum Sq Mean Sq F value   Pr(>F)    
bacteria            3  6.502  2.1675 132.462  < 2e-16 ***
salt_conc           4  0.862  0.2155  13.172 2.74e-08 ***
bacteria:salt_conc 12  0.508  0.0423   2.587  0.00591 ** 
Residuals          80  1.309  0.0164                     
---
Signif. codes:  0 ‘***’ 0.001 ‘**’ 0.01 ‘*’ 0.05 ‘.’ 0.1 ‘ ’ 1


Scheffe-Test

  Posthoc multiple comparisons of means: Scheffe Test 
    95% family-wise confidence level

$bacteria
                  diff      lwr.ci    upr.ci    pval    
Mt-control -0.00543484 -0.21214816 0.2012785  1.0000    
Sl-control  0.36489900  0.15818568 0.5716123 4.3e-08 ***
Sp-control  0.59589904  0.38918572 0.8026124 < 2e-16 ***
Sl-Mt       0.37033384  0.16362052 0.5770472 2.4e-08 ***
Sp-Mt       0.60133388  0.39462056 0.8080472 < 2e-16 ***
Sp-Sl       0.23100004  0.02428672 0.4377134  0.0098 ** 

$salt_conc
                  diff      lwr.ci    upr.ci   pval    
50mM-0mM     0.1206866 -0.11042592 0.3517991 0.9679    
100mM-0mM    0.2264621 -0.00465042 0.4575746 0.0641 .  
150mM-0mM    0.2629113  0.03179878 0.4940238 0.0072 ** 
200mM-0mM    0.1908561 -0.04025642 0.4219686 0.3024    
100mM-50mM   0.1057755 -0.12533702 0.3368880 0.9928    
150mM-50mM   0.1422247 -0.08888782 0.3733372 0.8547    
200mM-50mM   0.0701695 -0.16094302 0.3012820 1.0000    
150mM-100mM  0.0364492 -0.19466332 0.2675617 1.0000    
200mM-100mM -0.0356060 -0.26671852 0.1955065 1.0000    
200mM-150mM -0.0720552 -0.30316772 0.1590573 1.0000    

$`bacteria:salt_conc`
                                  diff       lwr.ci       upr.ci    pval    
Mt:0mM-control:0mM           0.1711296 -0.291095439  0.633354639 0.99957    
Sl:0mM-control:0mM           0.3694318 -0.092793239  0.831656839 0.36960    
Sp:0mM-control:0mM           0.4153694 -0.046855639  0.877594439 0.15729    
control:50mM-control:0mM     0.1399834 -0.322241639  0.602208439 0.99998    
Mt:50mM-control:0mM          0.0988000 -0.363425039  0.561025039 1.00000    
Sl:50mM-control:0mM          0.5044838  0.042258761  0.966708839 0.01444 *  
Sp:50mM-control:0mM          0.6954100  0.233184961  1.157635039 9.6e-06 ***
control:100mM-control:0mM    0.2235966 -0.238628439  0.685821639 0.98617    
Mt:100mM-control:0mM         0.2246566 -0.237568439  0.686881639 0.98540    
Sl:100mM-control:0mM         0.5503204  0.088095361  1.012545439 0.00311 ** 
Sp:100mM-control:0mM         0.8632056  0.400980561  1.325430639 4.8e-09 ***
control:150mM-control:0mM    0.2611602 -0.201064839  0.723385239 0.93022    
Mt:150mM-control:0mM         0.2192070 -0.243018039  0.681432039 0.98901    
Sl:150mM-control:0mM         0.6071558  0.144930761  1.069380839 0.00037 ***
Sp:150mM-control:0mM         0.9200530  0.457827961  1.382278039 3.3e-10 ***
control:200mM-control:0mM    0.1768854 -0.285339639  0.639110439 0.99932    
Mt:200mM-control:0mM         0.0606582 -0.401566839  0.522883239 1.00000    
Sl:200mM-control:0mM         0.5947288  0.132503761  1.056953839 0.00060 ***
Sp:200mM-control:0mM         0.8870828  0.424857761  1.349307839 1.6e-09 ***
Sl:0mM-Mt:0mM                0.1983022 -0.263922839  0.660527239 0.99681    
Sp:0mM-Mt:0mM                0.2442398 -0.217985239  0.706464839 0.96377    
control:50mM-Mt:0mM         -0.0311462 -0.493371239  0.431078839 1.00000    
Mt:50mM-Mt:0mM              -0.0723296 -0.534554639  0.389895439 1.00000    
Sl:50mM-Mt:0mM               0.3333542 -0.128870839  0.795579239 0.59164    
Sp:50mM-Mt:0mM               0.5242804  0.062055361  0.986505439 0.00761 ** 
control:100mM-Mt:0mM         0.0524670 -0.409758039  0.514692039 1.00000    
Mt:100mM-Mt:0mM              0.0535270 -0.408698039  0.515752039 1.00000    
Sl:100mM-Mt:0mM              0.3791908 -0.083034239  0.841415839 0.31563    
Sp:100mM-Mt:0mM              0.6920760  0.229850961  1.154301039 1.1e-05 ***
control:150mM-Mt:0mM         0.0900306 -0.372194439  0.552255639 1.00000    
Mt:150mM-Mt:0mM              0.0480774 -0.414147639  0.510302439 1.00000    
Sl:150mM-Mt:0mM              0.4360262 -0.026198839  0.898251239 0.09801 .  
Sp:150mM-Mt:0mM              0.7489234  0.286698361  1.211148439 9.1e-07 ***
control:200mM-Mt:0mM         0.0057558 -0.456469239  0.467980839 1.00000    
Mt:200mM-Mt:0mM             -0.1104714 -0.572696439  0.351753639 1.00000    
Sl:200mM-Mt:0mM              0.4235992 -0.038625839  0.885824239 0.13110    
Sp:200mM-Mt:0mM              0.7159532  0.253728161  1.178178239 3.9e-06 ***
Sp:0mM-Sl:0mM                0.0459376 -0.416287439  0.508162639 1.00000    
control:50mM-Sl:0mM         -0.2294484 -0.691673439  0.232776639 0.98146    
Mt:50mM-Sl:0mM              -0.2706318 -0.732856839  0.191593239 0.90386    
Sl:50mM-Sl:0mM               0.1350520 -0.327173039  0.597277039 0.99999    
Sp:50mM-Sl:0mM               0.3259782 -0.136246839  0.788203239 0.63741    
control:100mM-Sl:0mM        -0.1458352 -0.608060239  0.316389839 0.99996    
Mt:100mM-Sl:0mM             -0.1447752 -0.607000239  0.317449839 0.99997    
Sl:100mM-Sl:0mM              0.1808886 -0.281336439  0.643113639 0.99907    
Sp:100mM-Sl:0mM              0.4937738  0.031548761  0.955998839 0.02012 *  
control:150mM-Sl:0mM        -0.1082716 -0.570496639  0.353953439 1.00000    
Mt:150mM-Sl:0mM             -0.1502248 -0.612449839  0.312000239 0.99994    
Sl:150mM-Sl:0mM              0.2377240 -0.224501039  0.699949039 0.97271    
Sp:150mM-Sl:0mM              0.5506212  0.088396161  1.012846239 0.00308 ** 
control:200mM-Sl:0mM        -0.1925464 -0.654771439  0.269678639 0.99783    
Mt:200mM-Sl:0mM             -0.3087736 -0.770998639  0.153451439 0.73797    
Sl:200mM-Sl:0mM              0.2252970 -0.236928039  0.687522039 0.98491    
Sp:200mM-Sl:0mM              0.5176510  0.055425961  0.979876039 0.00947 ** 
control:50mM-Sp:0mM         -0.2753860 -0.737611039  0.186839039 0.88840    
Mt:50mM-Sp:0mM              -0.3165694 -0.778794439  0.145655639 0.69379    
Sl:50mM-Sp:0mM               0.0891144 -0.373110639  0.551339439 1.00000    
Sp:50mM-Sp:0mM               0.2800406 -0.182184439  0.742265639 0.87177    
control:100mM-Sp:0mM        -0.1917728 -0.653997839  0.270452239 0.99795    
Mt:100mM-Sp:0mM             -0.1907128 -0.652937839  0.271512239 0.99809    
Sl:100mM-Sp:0mM              0.1349510 -0.327274039  0.597176039 0.99999    
Sp:100mM-Sp:0mM              0.4478362 -0.014388839  0.910061239 0.07307 .  
control:150mM-Sp:0mM        -0.1542092 -0.616434239  0.308015839 0.99991    
Mt:150mM-Sp:0mM             -0.1961624 -0.658387439  0.266062639 0.99723    
Sl:150mM-Sp:0mM              0.1917864 -0.270438639  0.654011439 0.99794    
Sp:150mM-Sp:0mM              0.5046836  0.042458561  0.966908639 0.01435 *  
control:200mM-Sp:0mM        -0.2384840 -0.700709039  0.223741039 0.97177    
Mt:200mM-Sp:0mM             -0.3547112 -0.816936239  0.107513839 0.45755    
Sl:200mM-Sp:0mM              0.1793594 -0.282865639  0.641584439 0.99917    
Sp:200mM-Sp:0mM              0.4717134  0.009488361  0.933938439 0.03845 *  
Mt:50mM-control:50mM        -0.0411834 -0.503408439  0.421041639 1.00000    
Sl:50mM-control:50mM         0.3645004 -0.097724639  0.826725439 0.39832    
Sp:50mM-control:50mM         0.5554266  0.093201561  1.017651639 0.00259 ** 
control:100mM-control:50mM   0.0836132 -0.378611839  0.545838239 1.00000    
Mt:100mM-control:50mM        0.0846732 -0.377551839  0.546898239 1.00000    
Sl:100mM-control:50mM        0.4103370 -0.051888039  0.872562039 0.17507    
Sp:100mM-control:50mM        0.7232222  0.260997161  1.185447239 2.8e-06 ***
control:150mM-control:50mM   0.1211768 -0.341048239  0.583401839 1.00000    
Mt:150mM-control:50mM        0.0792236 -0.383001439  0.541448639 1.00000    
Sl:150mM-control:50mM        0.4671724  0.004947361  0.929397439 0.04365 *  
Sp:150mM-control:50mM        0.7800696  0.317844561  1.242294639 2.2e-07 ***
control:200mM-control:50mM   0.0369020 -0.425323039  0.499127039 1.00000    
Mt:200mM-control:50mM       -0.0793252 -0.541550239  0.382899839 1.00000    
Sl:200mM-control:50mM        0.4547454 -0.007479639  0.916970439 0.06108 .  
Sp:200mM-control:50mM        0.7470994  0.284874361  1.209324439 9.8e-07 ***
Sl:50mM-Mt:50mM              0.4056838 -0.056541239  0.867908839 0.19275    
Sp:50mM-Mt:50mM              0.5966100  0.134384961  1.058835039 0.00056 ***
control:100mM-Mt:50mM        0.1247966 -0.337428439  0.587021639 1.00000    
Mt:100mM-Mt:50mM             0.1258566 -0.336368439  0.588081639 1.00000    
Sl:100mM-Mt:50mM             0.4515204 -0.010704639  0.913745439 0.06646 .  
Sp:100mM-Mt:50mM             0.7644056  0.302180561  1.226630639 4.5e-07 ***
control:150mM-Mt:50mM        0.1623602 -0.299864839  0.624585239 0.99980    
Mt:150mM-Mt:50mM             0.1204070 -0.341818039  0.582632039 1.00000    
Sl:150mM-Mt:50mM             0.5083558  0.046130761  0.970580839 0.01278 *  
Sp:150mM-Mt:50mM             0.8212530  0.359027961  1.283478039 3.3e-08 ***
control:200mM-Mt:50mM        0.0780854 -0.384139639  0.540310439 1.00000    
Mt:200mM-Mt:50mM            -0.0381418 -0.500366839  0.424083239 1.00000    
Sl:200mM-Mt:50mM             0.4959288  0.033703761  0.958153839 0.01884 *  
Sp:200mM-Mt:50mM             0.7882828  0.326057761  1.250507839 1.5e-07 ***
Sp:50mM-Sl:50mM              0.1909262 -0.271298839  0.653151239 0.99806    
control:100mM-Sl:50mM       -0.2808872 -0.743112239  0.181337839 0.86859    
Mt:100mM-Sl:50mM            -0.2798272 -0.742052239  0.182397839 0.87256    
Sl:100mM-Sl:50mM             0.0458366 -0.416388439  0.508061639 1.00000    
Sp:100mM-Sl:50mM             0.3587218 -0.103503239  0.820946839 0.43297    
control:150mM-Sl:50mM       -0.2433236 -0.705548639  0.218901439 0.96515    
Mt:150mM-Sl:50mM            -0.2852768 -0.747501839  0.176948239 0.85130    
Sl:150mM-Sl:50mM             0.1026720 -0.359553039  0.564897039 1.00000    
Sp:150mM-Sl:50mM             0.4155692 -0.046655839  0.877794239 0.15661    
control:200mM-Sl:50mM       -0.3275984 -0.789823439  0.134626639 0.62745    
Mt:200mM-Sl:50mM            -0.4438256 -0.906050639  0.018399439 0.08088 .  
Sl:200mM-Sl:50mM             0.0902450 -0.371980039  0.552470039 1.00000    
Sp:200mM-Sl:50mM             0.3825990 -0.079626039  0.844824039 0.29779    
control:100mM-Sp:50mM       -0.4718134 -0.934038439 -0.009588361 0.03834 *  
Mt:100mM-Sp:50mM            -0.4707534 -0.932978439 -0.008528361 0.03950 *  
Sl:100mM-Sp:50mM            -0.1450896 -0.607314639  0.317135439 0.99996    
Sp:100mM-Sp:50mM             0.1677956 -0.294429439  0.630020639 0.99968    
control:150mM-Sp:50mM       -0.4342498 -0.896474839  0.027975239 0.10229    
Mt:150mM-Sp:50mM            -0.4762030 -0.938428039 -0.013977961 0.03384 *  
Sl:150mM-Sp:50mM            -0.0882542 -0.550479239  0.373970839 1.00000    
Sp:150mM-Sp:50mM             0.2246430 -0.237582039  0.686868039 0.98541    
control:200mM-Sp:50mM       -0.5185246 -0.980749639 -0.056299561 0.00920 ** 
Mt:200mM-Sp:50mM            -0.6347518 -1.096976839 -0.172526761 0.00012 ***
Sl:200mM-Sp:50mM            -0.1006812 -0.562906239  0.361543839 1.00000    
Sp:200mM-Sp:50mM             0.1916728 -0.270552239  0.653897839 0.99796    
Mt:100mM-control:100mM       0.0010600 -0.461165039  0.463285039 1.00000    
Sl:100mM-control:100mM       0.3267238 -0.135501239  0.788948839 0.63283    
Sp:100mM-control:100mM       0.6396090  0.177383961  1.101834039 0.00010 ***
control:150mM-control:100mM  0.0375636 -0.424661439  0.499788639 1.00000    
Mt:150mM-control:100mM      -0.0043896 -0.466614639  0.457835439 1.00000    
Sl:150mM-control:100mM       0.3835592 -0.078665839  0.845784239 0.29287    
Sp:150mM-control:100mM       0.6964564  0.234231361  1.158681439 9.2e-06 ***
control:200mM-control:100mM -0.0467112 -0.508936239  0.415513839 1.00000    
Mt:200mM-control:100mM      -0.1629384 -0.625163439  0.299286639 0.99979    
Sl:200mM-control:100mM       0.3711322 -0.091092839  0.833357239 0.35991    
Sp:200mM-control:100mM       0.6634862  0.201261161  1.125711239 3.8e-05 ***
Sl:100mM-Mt:100mM            0.3256638 -0.136561239  0.787888839 0.63933    
Sp:100mM-Mt:100mM            0.6385490  0.176323961  1.100774039 0.00011 ***
control:150mM-Mt:100mM       0.0365036 -0.425721439  0.498728639 1.00000    
Mt:150mM-Mt:100mM           -0.0054496 -0.467674639  0.456775439 1.00000    
Sl:150mM-Mt:100mM            0.3824992 -0.079725839  0.844724239 0.29831    
Sp:150mM-Mt:100mM            0.6953964  0.233171361  1.157621439 9.6e-06 ***
control:200mM-Mt:100mM      -0.0477712 -0.509996239  0.414453839 1.00000    
Mt:200mM-Mt:100mM           -0.1639984 -0.626223439  0.298226639 0.99977    
Sl:200mM-Mt:100mM            0.3700722 -0.092152839  0.832297239 0.36594    
Sp:200mM-Mt:100mM            0.6624262  0.200201161  1.124651239 3.9e-05 ***
Sp:100mM-Sl:100mM            0.3128852 -0.149339839  0.775110239 0.71500    
control:150mM-Sl:100mM      -0.2891602 -0.751385239  0.173064839 0.83494    
Mt:150mM-Sl:100mM           -0.3311134 -0.793338439  0.131111639 0.60564    
Sl:150mM-Sl:100mM            0.0568354 -0.405389639  0.519060439 1.00000    
Sp:150mM-Sl:100mM            0.3697326 -0.092492439  0.831957639 0.36788    
control:200mM-Sl:100mM      -0.3734350 -0.835660039  0.088790039 0.34697    
Mt:200mM-Sl:100mM           -0.4896622 -0.951887239 -0.027437161 0.02279 *  
Sl:200mM-Sl:100mM            0.0444084 -0.417816639  0.506633439 1.00000    
Sp:200mM-Sl:100mM            0.3367624 -0.125462639  0.798987439 0.57022    
control:150mM-Sp:100mM      -0.6020454 -1.064270439 -0.139820361 0.00045 ***
Mt:150mM-Sp:100mM           -0.6439986 -1.106223639 -0.181773561 8.4e-05 ***
Sl:150mM-Sp:100mM           -0.2560498 -0.718274839  0.206175239 0.94208    
Sp:150mM-Sp:100mM            0.0568474 -0.405377639  0.519072439 1.00000    
control:200mM-Sp:100mM      -0.6863202 -1.148545239 -0.224095161 1.4e-05 ***
Mt:200mM-Sp:100mM           -0.8025474 -1.264772439 -0.340322361 7.9e-08 ***
Sl:200mM-Sp:100mM           -0.2684768 -0.730701839  0.193748239 0.91038    
Sp:200mM-Sp:100mM            0.0238772 -0.438347839  0.486102239 1.00000    
Mt:150mM-control:150mM      -0.0419532 -0.504178239  0.420271839 1.00000    
Sl:150mM-control:150mM       0.3459956 -0.116229439  0.808220639 0.51196    
Sp:150mM-control:150mM       0.6588928  0.196667761  1.121117839 4.6e-05 ***
control:200mM-control:150mM -0.0842748 -0.546499839  0.377950239 1.00000    
Mt:200mM-control:150mM      -0.2005020 -0.662727039  0.261723039 0.99633    
Sl:200mM-control:150mM       0.3335686 -0.128656439  0.795793639 0.59029    
Sp:200mM-control:150mM       0.6259226  0.163697561  1.088147639 0.00018 ***
Sl:150mM-Mt:150mM            0.3879488 -0.074276239  0.850173839 0.27094    
Sp:150mM-Mt:150mM            0.7008460  0.238620961  1.163071039 7.6e-06 ***
control:200mM-Mt:150mM      -0.0423216 -0.504546639  0.419903439 1.00000    
Mt:200mM-Mt:150mM           -0.1585488 -0.620773839  0.303676239 0.99986    
Sl:200mM-Mt:150mM            0.3755218 -0.086703239  0.837746839 0.33544    
Sp:200mM-Mt:150mM            0.6678758  0.205650761  1.130100839 3.1e-05 ***
Sp:150mM-Sl:150mM            0.3128972 -0.149327839  0.775122239 0.71493    
control:200mM-Sl:150mM      -0.4302704 -0.892495439  0.031954639 0.11241    
Mt:200mM-Sl:150mM           -0.5464976 -1.008722639 -0.084272561 0.00356 ** 
Sl:200mM-Sl:150mM           -0.0124270 -0.474652039  0.449798039 1.00000    
Sp:200mM-Sl:150mM            0.2799270 -0.182298039  0.742152039 0.87219    
control:200mM-Sp:150mM      -0.7431676 -1.205392639 -0.280942561 1.2e-06 ***
Mt:200mM-Sp:150mM           -0.8593948 -1.321619839 -0.397169761 5.7e-09 ***
Sl:200mM-Sp:150mM           -0.3253242 -0.787549239  0.136900839 0.64141    
Sp:200mM-Sp:150mM           -0.0329702 -0.495195239  0.429254839 1.00000    
Mt:200mM-control:200mM      -0.1162272 -0.578452239  0.345997839 1.00000    
Sl:200mM-control:200mM       0.4178434 -0.044381639  0.880068439 0.14904    
Sp:200mM-control:200mM       0.7101974  0.247972361  1.172422439 5.0e-06 ***
Sl:200mM-Mt:200mM            0.5340706  0.071845561  0.996295639 0.00547 ** 
Sp:200mM-Mt:200mM            0.8264246  0.364199561  1.288649639 2.6e-08 ***
Sp:200mM-Sl:200mM            0.2923540 -0.169871039  0.754579039 0.82074    

---
Signif. codes:  0 '***' 0.001 '**' 0.01 '*' 0.05 '.' 0.1 ' ' 1
