# Supplementary material for: In Silico Study of the RSH (RelA/SpoT Homologs) Gene Family and Expression Analysis in Response to PGPR Bacteria and Salinity in Brassica napus
Source: Int J Mol Sci. 2021 Oct 1;22(19):10666. doi: 10.3390/ijms221910666 (PMC8509286; doi:10.3390/ijms221910666)
Supplement: Supplementary file 1 [file ijms-22-10666-s001.zip › Supplementary table S7.txt]

Supplementary table S7. Statistical analysis of BnRSH2 expression in roots using two-way ANOVA followed by Scheffe post-hoc test.

Two way ANOVA Test
                   Df Sum Sq Mean Sq F value   Pr(>F)    
bacteria            3  9.551   3.184 110.134  < 2e-16 ***
salt_conc           4  0.850   0.213   7.355 4.26e-05 ***
bacteria:salt_conc 12  0.269   0.022   0.775    0.674    
Residuals          80  2.313   0.029                     
---
Signif. codes:  0 ‘***’ 0.001 ‘**’ 0.01 ‘*’ 0.05 ‘.’ 0.1 ‘ ’ 1


Scheffe-Test

  Posthoc multiple comparisons of means: Scheffe Test 
    95% family-wise confidence level

$bacteria
                diff      lwr.ci    upr.ci    pval    
Mt-control 0.1636085 -0.11114194 0.4383590  0.8889    
Sl-control 0.5047355  0.22998506 0.7794860 9.2e-09 ***
Sp-control 0.7994478  0.52469734 1.0741982 < 2e-16 ***
Sl-Mt      0.3411270  0.06637655 0.6158775  0.0013 ** 
Sp-Mt      0.6358393  0.36108883 0.9105897 3.0e-13 ***
Sp-Sl      0.2947123  0.01996183 0.5694627  0.0189 *  

$salt_conc
                   diff      lwr.ci    upr.ci   pval    
50mM-0mM     0.14558495 -0.16159540 0.4527653 0.9891    
100mM-0mM    0.11926215 -0.18791820 0.4264425 0.9992    
150mM-0mM    0.22358955 -0.08359080 0.5307699 0.5722    
200mM-0mM    0.26683150 -0.04034885 0.5740118 0.2096    
100mM-50mM  -0.02632280 -0.33350314 0.2808575 1.0000    
150mM-50mM   0.07800460 -0.22917574 0.3851849 1.0000    
200mM-50mM   0.12124655 -0.18593379 0.4284269 0.9990    
150mM-100mM  0.10432740 -0.20285294 0.4115077 0.9999    
200mM-100mM  0.14756935 -0.15961099 0.4547497 0.9872    
200mM-150mM  0.04324195 -0.26393839 0.3504223 1.0000    

$`bacteria:salt_conc`
                                   diff       lwr.ci      upr.ci    pval    
Mt:0mM-control:0mM           0.20911618 -0.405244506  0.82347687 0.99988    
Sl:0mM-control:0mM           0.37359818 -0.240762506  0.98795887 0.86784    
Sp:0mM-control:0mM           0.72562898  0.111268294  1.33998967 0.00363 ** 
control:50mM-control:0mM     0.16088598 -0.453474706  0.77524667 1.00000    
Mt:50mM-control:0mM          0.24656898 -0.367791706  0.86092967 0.99869    
Sl:50mM-control:0mM          0.59854118 -0.015819506  1.21290187 0.06855 .  
Sp:50mM-control:0mM          0.88468698  0.270326294  1.49904767 3.4e-05 ***
control:100mM-control:0mM    0.03720298 -0.577157706  0.65156367 1.00000    
Mt:100mM-control:0mM         0.17782338 -0.436537306  0.79218407 0.99999    
Sl:100mM-control:0mM         0.66651858  0.052157894  1.28087927 0.01587 *  
Sp:100mM-control:0mM         0.90384698  0.289486294  1.51820767 1.9e-05 ***
control:150mM-control:0mM    0.22896358 -0.385397106  0.84332427 0.99953    
Mt:150mM-control:0mM         0.32725658 -0.287104106  0.94161727 0.96066    
Sl:150mM-control:0mM         0.69658438  0.082223694  1.31094507 0.00766 ** 
Sp:150mM-control:0mM         0.94989698  0.335536294  1.56425767 4.1e-06 ***
control:200mM-control:0mM    0.12890498 -0.485455706  0.74326567 1.00000    
Mt:200mM-control:0mM         0.41323498 -0.201125706  1.02759567 0.72616    
Sl:200mM-control:0mM         0.74439278  0.130032094  1.35875347 0.00220 ** 
Sp:200mM-control:0mM         1.08913658  0.474775894  1.70349727 3.6e-08 ***
Sl:0mM-Mt:0mM                0.16448200 -0.449878686  0.77884269 1.00000    
Sp:0mM-Mt:0mM                0.51651280 -0.097847886  1.13087349 0.26774    
control:50mM-Mt:0mM         -0.04823020 -0.662590886  0.56613049 1.00000    
Mt:50mM-Mt:0mM               0.03745280 -0.576907886  0.65181349 1.00000    
Sl:50mM-Mt:0mM               0.38942500 -0.224935686  1.00378569 0.81783    
Sp:50mM-Mt:0mM               0.67557080  0.061210114  1.28993149 0.01281 *  
control:100mM-Mt:0mM        -0.17191320 -0.786273886  0.44244749 0.99999    
Mt:100mM-Mt:0mM             -0.03129280 -0.645653486  0.58306789 1.00000    
Sl:100mM-Mt:0mM              0.45740240 -0.156958286  1.07176309 0.52369    
Sp:100mM-Mt:0mM              0.69473080  0.080370114  1.30909149 0.00802 ** 
control:150mM-Mt:0mM         0.01984740 -0.594513286  0.63420809 1.00000    
Mt:150mM-Mt:0mM              0.11814040 -0.496220286  0.73250109 1.00000    
Sl:150mM-Mt:0mM              0.48746820 -0.126892486  1.10182889 0.38508    
Sp:150mM-Mt:0mM              0.74078080  0.126420114  1.35514149 0.00242 ** 
control:200mM-Mt:0mM        -0.08021120 -0.694571886  0.53414949 1.00000    
Mt:200mM-Mt:0mM              0.20411880 -0.410241886  0.81847949 0.99991    
Sl:200mM-Mt:0mM              0.53527660 -0.079084086  1.14963729 0.20460    
Sp:200mM-Mt:0mM              0.88002040  0.265659714  1.49438109 4.0e-05 ***
Sp:0mM-Sl:0mM                0.35203080 -0.262329886  0.96639149 0.92063    
control:50mM-Sl:0mM         -0.21271220 -0.827072886  0.40164849 0.99984    
Mt:50mM-Sl:0mM              -0.12702920 -0.741389886  0.48733149 1.00000    
Sl:50mM-Sl:0mM               0.22494300 -0.389417686  0.83930369 0.99964    
Sp:50mM-Sl:0mM               0.51108880 -0.103271886  1.12544949 0.28795    
control:100mM-Sl:0mM        -0.33639520 -0.950755886  0.27796549 0.94824    
Mt:100mM-Sl:0mM             -0.19577480 -0.810135486  0.41858589 0.99995    
Sl:100mM-Sl:0mM              0.29292040 -0.321440286  0.90728109 0.98830    
Sp:100mM-Sl:0mM              0.53024880 -0.084111886  1.14460949 0.22046    
control:150mM-Sl:0mM        -0.14463460 -0.758995286  0.46972609 1.00000    
Mt:150mM-Sl:0mM             -0.04634160 -0.660702286  0.56801909 1.00000    
Sl:150mM-Sl:0mM              0.32298620 -0.291374486  0.93734689 0.96562    
Sp:150mM-Sl:0mM              0.57629880 -0.038061886  1.19065949 0.10392    
control:200mM-Sl:0mM        -0.24469320 -0.859053886  0.36966749 0.99882    
Mt:200mM-Sl:0mM              0.03963680 -0.574723886  0.65399749 1.00000    
Sl:200mM-Sl:0mM              0.37079460 -0.243566086  0.98515529 0.87571    
Sp:200mM-Sl:0mM              0.71553840  0.101177714  1.32989909 0.00472 ** 
control:50mM-Sp:0mM         -0.56474300 -1.179103686  0.04961769 0.12730    
Mt:50mM-Sp:0mM              -0.47906000 -1.093420686  0.13530069 0.42263    
Sl:50mM-Sp:0mM              -0.12708780 -0.741448486  0.48727289 1.00000    
Sp:50mM-Sp:0mM               0.15905800 -0.455302686  0.77341869 1.00000    
control:100mM-Sp:0mM        -0.68842600 -1.302786686 -0.07406531 0.00937 ** 
Mt:100mM-Sp:0mM             -0.54780560 -1.162166286  0.06655509 0.16850    
Sl:100mM-Sp:0mM             -0.05911040 -0.673471086  0.55525029 1.00000    
Sp:100mM-Sp:0mM              0.17821800 -0.436142686  0.79257869 0.99999    
control:150mM-Sp:0mM        -0.49666540 -1.111026086  0.11769529 0.34564    
Mt:150mM-Sp:0mM             -0.39837240 -1.012733086  0.21598829 0.78552    
Sl:150mM-Sp:0mM             -0.02904460 -0.643405286  0.58531609 1.00000    
Sp:150mM-Sp:0mM              0.22426800 -0.390092686  0.83862869 0.99965    
control:200mM-Sp:0mM        -0.59672400 -1.211084686  0.01763669 0.07101 .  
Mt:200mM-Sp:0mM             -0.31239400 -0.926754686  0.30196669 0.97585    
Sl:200mM-Sp:0mM              0.01876380 -0.595596886  0.63312449 1.00000    
Sp:200mM-Sp:0mM              0.36350760 -0.250853086  0.97786829 0.89474    
Mt:50mM-control:50mM         0.08568300 -0.528677686  0.70004369 1.00000    
Sl:50mM-control:50mM         0.43765520 -0.176705486  1.05201589 0.61706    
Sp:50mM-control:50mM         0.72380100  0.109440314  1.33816169 0.00381 ** 
control:100mM-control:50mM  -0.12368300 -0.738043686  0.49067769 1.00000    
Mt:100mM-control:50mM        0.01693740 -0.597423286  0.63129809 1.00000    
Sl:100mM-control:50mM        0.50563260 -0.108728086  1.11999329 0.30913    
Sp:100mM-control:50mM        0.74296100  0.128600314  1.35732169 0.00228 ** 
control:150mM-control:50mM   0.06807760 -0.546283086  0.68243829 1.00000    
Mt:150mM-control:50mM        0.16637060 -0.447990086  0.78073129 1.00000    
Sl:150mM-control:50mM        0.53569840 -0.078662286  1.15005909 0.20331    
Sp:150mM-control:50mM        0.78901100  0.174650314  1.40337169 0.00063 ***
control:200mM-control:50mM  -0.03198100 -0.646341686  0.58237969 1.00000    
Mt:200mM-control:50mM        0.25234900 -0.362011686  0.86670969 0.99820    
Sl:200mM-control:50mM        0.58350680 -0.030853886  1.19786749 0.09114 .  
Sp:200mM-control:50mM        0.92825060  0.313889914  1.54261129 8.4e-06 ***
Sl:50mM-Mt:50mM              0.35197220 -0.262388486  0.96633289 0.92075    
Sp:50mM-Mt:50mM              0.63811800  0.023757314  1.25247869 0.03024 *  
control:100mM-Mt:50mM       -0.20936600 -0.823726686  0.40499469 0.99987    
Mt:100mM-Mt:50mM            -0.06874560 -0.683106286  0.54561509 1.00000    
Sl:100mM-Mt:50mM             0.41994960 -0.194411086  1.03431029 0.69736    
Sp:100mM-Mt:50mM             0.65727800  0.042917314  1.27163869 0.01967 *  
control:150mM-Mt:50mM       -0.01760540 -0.631966086  0.59675529 1.00000    
Mt:150mM-Mt:50mM             0.08068760 -0.533673086  0.69504829 1.00000    
Sl:150mM-Mt:50mM             0.45001540 -0.164345286  1.06437609 0.55878    
Sp:150mM-Mt:50mM             0.70332800  0.088967314  1.31768869 0.00646 ** 
control:200mM-Mt:50mM       -0.11766400 -0.732024686  0.49669669 1.00000    
Mt:200mM-Mt:50mM             0.16666600 -0.447694686  0.78102669 1.00000    
Sl:200mM-Mt:50mM             0.49782380 -0.116536886  1.11218449 0.34081    
Sp:200mM-Mt:50mM             0.84256760  0.228206914  1.45692829 0.00013 ***
Sp:50mM-Sl:50mM              0.28614580 -0.328214886  0.90050649 0.99113    
control:100mM-Sl:50mM       -0.56133820 -1.175698886  0.05302249 0.13490    
Mt:100mM-Sl:50mM            -0.42071780 -1.035078486  0.19364289 0.69399    
Sl:100mM-Sl:50mM             0.06797740 -0.546383286  0.68233809 1.00000    
Sp:100mM-Sl:50mM             0.30530580 -0.309054886  0.91966649 0.98123    
control:150mM-Sl:50mM       -0.36957760 -0.983938286  0.24478309 0.87903    
Mt:150mM-Sl:50mM            -0.27128460 -0.885645286  0.34307609 0.99540    
Sl:150mM-Sl:50mM             0.09804320 -0.516317486  0.71240389 1.00000    
Sp:150mM-Sl:50mM             0.35135580 -0.263004886  0.96571649 0.92200    
control:200mM-Sl:50mM       -0.46963620 -1.083996886  0.14472449 0.46603    
Mt:200mM-Sl:50mM            -0.18530620 -0.799666886  0.42905449 0.99998    
Sl:200mM-Sl:50mM             0.14585160 -0.468509086  0.76021229 1.00000    
Sp:200mM-Sl:50mM             0.49059540 -0.123765286  1.10495609 0.37146    
control:100mM-Sp:50mM       -0.84748400 -1.461844686 -0.23312331 0.00011 ***
Mt:100mM-Sp:50mM            -0.70686360 -1.321224286 -0.09250291 0.00591 ** 
Sl:100mM-Sp:50mM            -0.21816840 -0.832529086  0.39619229 0.99977    
Sp:100mM-Sp:50mM             0.01916000 -0.595200686  0.63352069 1.00000    
control:150mM-Sp:50mM       -0.65572340 -1.270084086 -0.04136271 0.02039 *  
Mt:150mM-Sp:50mM            -0.55743040 -1.171791086  0.05693029 0.14404    
Sl:150mM-Sp:50mM            -0.18810260 -0.802463286  0.42625809 0.99998    
Sp:150mM-Sp:50mM             0.06521000 -0.549150686  0.67957069 1.00000    
control:200mM-Sp:50mM       -0.75578200 -1.370142686 -0.14142131 0.00161 ** 
Mt:200mM-Sp:50mM            -0.47145200 -1.085812686  0.14290869 0.45758    
Sl:200mM-Sp:50mM            -0.14029420 -0.754654886  0.47406649 1.00000    
Sp:200mM-Sp:50mM             0.20444960 -0.409911086  0.81881029 0.99991    
Mt:100mM-control:100mM       0.14062040 -0.473740286  0.75498109 1.00000    
Sl:100mM-control:100mM       0.62931560  0.014954914  1.24367629 0.03658 *  
Sp:100mM-control:100mM       0.86664400  0.252283314  1.48100469 6.1e-05 ***
control:150mM-control:100mM  0.19176060 -0.422600086  0.80612129 0.99997    
Mt:150mM-control:100mM       0.29005360 -0.324307086  0.90441429 0.98958    
Sl:150mM-control:100mM       0.65938140  0.045020714  1.27374209 0.01874 *  
Sp:150mM-control:100mM       0.91269400  0.298333314  1.52705469 1.4e-05 ***
control:200mM-control:100mM  0.09170200 -0.522658686  0.70606269 1.00000    
Mt:200mM-control:100mM       0.37603200 -0.238328686  0.99039269 0.86077    
Sl:200mM-control:100mM       0.70718980  0.092829114  1.32155049 0.00586 ** 
Sp:200mM-control:100mM       1.05193360  0.437572914  1.66629429 1.3e-07 ***
Sl:100mM-Mt:100mM            0.48869520 -0.125665486  1.10305589 0.37971    
Sp:100mM-Mt:100mM            0.72602360  0.111662914  1.34038429 0.00359 ** 
control:150mM-Mt:100mM       0.05114020 -0.563220486  0.66550089 1.00000    
Mt:150mM-Mt:100mM            0.14943320 -0.464927486  0.76379389 1.00000    
Sl:150mM-Mt:100mM            0.51876100 -0.095599686  1.13312169 0.25961    
Sp:150mM-Mt:100mM            0.77207360  0.157712914  1.38643429 0.00102 ** 
control:200mM-Mt:100mM      -0.04891840 -0.663279086  0.56544229 1.00000    
Mt:200mM-Mt:100mM            0.23541160 -0.378949086  0.84977229 0.99931    
Sl:200mM-Mt:100mM            0.56656940 -0.047791286  1.18093009 0.12336    
Sp:200mM-Mt:100mM            0.91131320  0.296952514  1.52567389 1.5e-05 ***
Sp:100mM-Sl:100mM            0.23732840 -0.377032286  0.85168909 0.99922    
control:150mM-Sl:100mM      -0.43755500 -1.051915686  0.17680569 0.61753    
Mt:150mM-Sl:100mM           -0.33926200 -0.953622686  0.27509869 0.94380    
Sl:150mM-Sl:100mM            0.03006580 -0.584294886  0.64442649 1.00000    
Sp:150mM-Sl:100mM            0.28337840 -0.330982286  0.89773909 0.99211    
control:200mM-Sl:100mM      -0.53761360 -1.151974286  0.07674709 0.19750    
Mt:200mM-Sl:100mM           -0.25328360 -0.867644286  0.36107709 0.99811    
Sl:200mM-Sl:100mM            0.07787420 -0.536486486  0.69223489 1.00000    
Sp:200mM-Sl:100mM            0.42261800 -0.191742686  1.03697869 0.68562    
control:150mM-Sp:100mM      -0.67488340 -1.289244086 -0.06052271 0.01302 *  
Mt:150mM-Sp:100mM           -0.57659040 -1.190951086  0.03777029 0.10338    
Sl:150mM-Sp:100mM           -0.20726260 -0.821623286  0.40709809 0.99989    
Sp:150mM-Sp:100mM            0.04605000 -0.568310686  0.66041069 1.00000    
control:200mM-Sp:100mM      -0.77494200 -1.389302686 -0.16058131 0.00094 ***
Mt:200mM-Sp:100mM           -0.49061200 -1.104972686  0.12374869 0.37139    
Sl:200mM-Sp:100mM           -0.15945420 -0.773814886  0.45490649 1.00000    
Sp:200mM-Sp:100mM            0.18528960 -0.429071086  0.79965029 0.99998    
Mt:150mM-control:150mM       0.09829300 -0.516067686  0.71265369 1.00000    
Sl:150mM-control:150mM       0.46762080 -0.146739886  1.08198149 0.47545    
Sp:150mM-control:150mM       0.72093340  0.106572714  1.33529409 0.00411 ** 
control:200mM-control:150mM -0.10005860 -0.714419286  0.51430209 1.00000    
Mt:200mM-control:150mM       0.18427140 -0.430089286  0.79863209 0.99998    
Sl:200mM-control:150mM       0.51542920 -0.098931486  1.12978989 0.27171    
Sp:200mM-control:150mM       0.86017300  0.245812314  1.47453369 7.4e-05 ***
Sl:150mM-Mt:150mM            0.36932780 -0.245032886  0.98368849 0.87971    
Sp:150mM-Mt:150mM            0.62264040  0.008279714  1.23700109 0.04212 *  
control:200mM-Mt:150mM      -0.19835160 -0.812712286  0.41600909 0.99994    
Mt:200mM-Mt:150mM            0.08597840 -0.528382286  0.70033909 1.00000    
Sl:200mM-Mt:150mM            0.41713620 -0.197224486  1.03149689 0.70956    
Sp:200mM-Mt:150mM            0.76188000  0.147519314  1.37624069 0.00136 ** 
Sp:150mM-Sl:150mM            0.25331260 -0.361048086  0.86767329 0.99811    
control:200mM-Sl:150mM      -0.56767940 -1.182040086  0.04668129 0.12101    
Mt:200mM-Sl:150mM           -0.28334940 -0.897710086  0.33101129 0.99212    
Sl:200mM-Sl:150mM            0.04780840 -0.566552286  0.66216909 1.00000    
Sp:200mM-Sl:150mM            0.39255220 -0.221808486  1.00691289 0.80685    
control:200mM-Sp:150mM      -0.82099200 -1.435352686 -0.20663131 0.00025 ***
Mt:200mM-Sp:150mM           -0.53666200 -1.151022686  0.07769869 0.20037    
Sl:200mM-Sp:150mM           -0.20550420 -0.819864886  0.40885649 0.99991    
Sp:200mM-Sp:150mM            0.13923960 -0.475121086  0.75360029 1.00000    
Mt:200mM-control:200mM       0.28433000 -0.330030686  0.89869069 0.99178    
Sl:200mM-control:200mM       0.61548780  0.001127114  1.22984849 0.04886 *  
Sp:200mM-control:200mM       0.96023160  0.345870914  1.57459229 2.9e-06 ***
Sl:200mM-Mt:200mM            0.33115780 -0.283202886  0.94551849 0.95567    
Sp:200mM-Mt:200mM            0.67590160  0.061540914  1.29026229 0.01271 *  
Sp:200mM-Sl:200mM            0.34474380 -0.269616886  0.95910449 0.93455    

---
Signif. codes:  0 '***' 0.001 '**' 0.01 '*' 0.05 '.' 0.1 ' ' 1
