# Supplementary material for: In Silico Study of the RSH (RelA/SpoT Homologs) Gene Family and Expression Analysis in Response to PGPR Bacteria and Salinity in Brassica napus
Source: Int J Mol Sci. 2021 Oct 1;22(19):10666. doi: 10.3390/ijms221910666 (PMC8509286; doi:10.3390/ijms221910666)
Supplement: Supplementary file 1 [file ijms-22-10666-s001.zip › Supplementary table S8.txt]

Supplementary table S8. Statistical analysis of BnRSH3 expression in cotyledons using two-way ANOVA followed by Scheffe post-hoc test.

Two way ANOVA Test
                   Df Sum Sq Mean Sq F value   Pr(>F)    
bacteria            3 1.0238  0.3413  83.005  < 2e-16 ***
salt_conc           4 0.1857  0.0464  11.289 2.59e-07 ***
bacteria:salt_conc 12 0.1749  0.0146   3.544 0.000309 ***
Residuals          80 0.3289  0.0041                     
---
Signif. codes:  0 ‘***’ 0.001 ‘**’ 0.01 ‘*’ 0.05 ‘.’ 0.1 ‘ ’ 1


Scheffe-Test

  Posthoc multiple comparisons of means: Scheffe Test 
    95% family-wise confidence level

$bacteria
                 diff        lwr.ci    upr.ci    pval    
Mt-control 0.02170736 -0.0819119809 0.1253267  1.0000    
Sl-control 0.10287288 -0.0007464609 0.2064922  0.0547 .  
Sp-control 0.25777632  0.1541569791 0.3613957 7.4e-15 ***
Sl-Mt      0.08116552 -0.0224538209 0.1847849  0.4128    
Sp-Mt      0.23606896  0.1324496191 0.3396883 6.5e-13 ***
Sp-Sl      0.15490344  0.0512840991 0.2585228 1.2e-05 ***

$salt_conc
                   diff      lwr.ci     upr.ci   pval    
50mM-0mM    -0.03045960 -0.14630955 0.08539035 1.0000    
100mM-0mM    0.00060605 -0.11524390 0.11645600 1.0000    
150mM-0mM    0.03455360 -0.08129635 0.15040355 1.0000    
200mM-0mM    0.09582140 -0.02002855 0.21167135 0.2993    
100mM-50mM   0.03106565 -0.08478430 0.14691560 1.0000    
150mM-50mM   0.06501320 -0.05083675 0.18086315 0.9345    
200mM-50mM   0.12628100  0.01043105 0.24213095 0.0147 *  
150mM-100mM  0.03394755 -0.08190240 0.14979750 1.0000    
200mM-100mM  0.09521535 -0.02063460 0.21106530 0.3119    
200mM-150mM  0.06126780 -0.05458215 0.17711775 0.9635    

$`bacteria:salt_conc`
                                  diff      lwr.ci      upr.ci    pval    
Mt:0mM-control:0mM           0.0687158 -0.16298409  0.30041569 0.99999    
Sl:0mM-control:0mM           0.1059876 -0.12571229  0.33768749 0.99287    
Sp:0mM-control:0mM           0.1437304 -0.08796949  0.37543029 0.84529    
control:50mM-control:0mM    -0.0371014 -0.26880129  0.19459849 1.00000    
Mt:50mM-control:0mM         -0.0642610 -0.29596089  0.16743889 1.00000    
Sl:50mM-control:0mM          0.0663816 -0.16531829  0.29808149 0.99999    
Sp:50mM-control:0mM          0.2315762 -0.00012369  0.46327609 0.05034 .  
control:100mM-control:0mM   -0.0527146 -0.28441449  0.17898529 1.00000    
Mt:100mM-control:0mM         0.0195112 -0.21218869  0.25121109 1.00000    
Sl:100mM-control:0mM         0.0512182 -0.18048169  0.28291809 1.00000    
Sp:100mM-control:0mM         0.3028432  0.07114331  0.53454309 0.00042 ***
control:150mM-control:0mM    0.0871406 -0.14455929  0.31884049 0.99947    
Mt:150mM-control:0mM        -0.0019474 -0.23364729  0.22975249 1.00000    
Sl:150mM-control:0mM         0.0926420 -0.13905789  0.32434189 0.99875    
Sp:150mM-control:0mM         0.2788130  0.04711311  0.51051289 0.00252 ** 
control:200mM-control:0mM    0.0232934 -0.20840649  0.25499329 1.00000    
Mt:200mM-control:0mM         0.1071362 -0.12456369  0.33883609 0.99187    
Sl:200mM-control:0mM         0.2187530 -0.01294689  0.45045289 0.09714 .  
Sp:200mM-control:0mM         0.3525368  0.12083691  0.58423669 6.8e-06 ***
Sl:0mM-Mt:0mM                0.0372718 -0.19442809  0.26897169 1.00000    
Sp:0mM-Mt:0mM                0.0750146 -0.15668529  0.30671449 0.99994    
control:50mM-Mt:0mM         -0.1058172 -0.33751709  0.12588269 0.99301    
Mt:50mM-Mt:0mM              -0.1329768 -0.36467669  0.09872309 0.91947    
Sl:50mM-Mt:0mM              -0.0023342 -0.23403409  0.22936569 1.00000    
Sp:50mM-Mt:0mM               0.1628604 -0.06883949  0.39456029 0.64403    
control:100mM-Mt:0mM        -0.1214304 -0.35313029  0.11026949 0.96672    
Mt:100mM-Mt:0mM             -0.0492046 -0.28090449  0.18249529 1.00000    
Sl:100mM-Mt:0mM             -0.0174976 -0.24919749  0.21420229 1.00000    
Sp:100mM-Mt:0mM              0.2341274  0.00242751  0.46582729 0.04378 *  
control:150mM-Mt:0mM         0.0184248 -0.21327509  0.25012469 1.00000    
Mt:150mM-Mt:0mM             -0.0706632 -0.30236309  0.16103669 0.99998    
Sl:150mM-Mt:0mM              0.0239262 -0.20777369  0.25562609 1.00000    
Sp:150mM-Mt:0mM              0.2100972 -0.02160269  0.44179709 0.14488    
control:200mM-Mt:0mM        -0.0454224 -0.27712229  0.18627749 1.00000    
Mt:200mM-Mt:0mM              0.0384204 -0.19327949  0.27012029 1.00000    
Sl:200mM-Mt:0mM              0.1500372 -0.08166269  0.38173709 0.78756    
Sp:200mM-Mt:0mM              0.2838210  0.05212111  0.51552089 0.00176 ** 
Sp:0mM-Sl:0mM                0.0377428 -0.19395709  0.26944269 1.00000    
control:50mM-Sl:0mM         -0.1430890 -0.37478889  0.08861089 0.85058    
Mt:50mM-Sl:0mM              -0.1702486 -0.40194849  0.06145129 0.55210    
Sl:50mM-Sl:0mM              -0.0396060 -0.27130589  0.19209389 1.00000    
Sp:50mM-Sl:0mM               0.1255886 -0.10611129  0.35728849 0.95315    
control:100mM-Sl:0mM        -0.1587022 -0.39040209  0.07299769 0.69361    
Mt:100mM-Sl:0mM             -0.0864764 -0.31817629  0.14522349 0.99952    
Sl:100mM-Sl:0mM             -0.0547694 -0.28646929  0.17693049 1.00000    
Sp:100mM-Sl:0mM              0.1968556 -0.03484429  0.42855549 0.24827    
control:150mM-Sl:0mM        -0.0188470 -0.25054689  0.21285289 1.00000    
Mt:150mM-Sl:0mM             -0.1079350 -0.33963489  0.12376489 0.99111    
Sl:150mM-Sl:0mM             -0.0133456 -0.24504549  0.21835429 1.00000    
Sp:150mM-Sl:0mM              0.1728254 -0.05887449  0.40452529 0.51965    
control:200mM-Sl:0mM        -0.0826942 -0.31439409  0.14900569 0.99975    
Mt:200mM-Sl:0mM              0.0011486 -0.23055129  0.23284849 1.00000    
Sl:200mM-Sl:0mM              0.1127654 -0.11893449  0.34446529 0.98517    
Sp:200mM-Sl:0mM              0.2465492  0.01484931  0.47824909 0.02134 *  
control:50mM-Sp:0mM         -0.1808318 -0.41253169  0.05086809 0.42072    
Mt:50mM-Sp:0mM              -0.2079914 -0.43969129  0.02370849 0.15879    
Sl:50mM-Sp:0mM              -0.0773488 -0.30904869  0.15435109 0.99991    
Sp:50mM-Sp:0mM               0.0878458 -0.14385409  0.31954569 0.99940    
control:100mM-Sp:0mM        -0.1964450 -0.42814489  0.03525489 0.25208    
Mt:100mM-Sp:0mM             -0.1242192 -0.35591909  0.10748069 0.95801    
Sl:100mM-Sp:0mM             -0.0925122 -0.32421209  0.13918769 0.99877    
Sp:100mM-Sp:0mM              0.1591128 -0.07258709  0.39081269 0.68882    
control:150mM-Sp:0mM        -0.0565898 -0.28828969  0.17511009 1.00000    
Mt:150mM-Sp:0mM             -0.1456778 -0.37737769  0.08602209 0.82854    
Sl:150mM-Sp:0mM             -0.0510884 -0.28278829  0.18061149 1.00000    
Sp:150mM-Sp:0mM              0.1350826 -0.09661729  0.36678249 0.90738    
control:200mM-Sp:0mM        -0.1204370 -0.35213689  0.11126289 0.96946    
Mt:200mM-Sp:0mM             -0.0365942 -0.26829409  0.19510569 1.00000    
Sl:200mM-Sp:0mM              0.0750226 -0.15667729  0.30672249 0.99994    
Sp:200mM-Sp:0mM              0.2088064 -0.02289349  0.44050629 0.15330    
Mt:50mM-control:50mM        -0.0271596 -0.25885949  0.20454029 1.00000    
Sl:50mM-control:50mM         0.1034830 -0.12821689  0.33518289 0.99469    
Sp:50mM-control:50mM         0.2686776  0.03697771  0.50037749 0.00512 ** 
control:100mM-control:50mM  -0.0156132 -0.24731309  0.21608669 1.00000    
Mt:100mM-control:50mM        0.0566126 -0.17508729  0.28831249 1.00000    
Sl:100mM-control:50mM        0.0883196 -0.14338029  0.32001949 0.99936    
Sp:100mM-control:50mM        0.3399446  0.10824471  0.57164449 2.0e-05 ***
control:150mM-control:50mM   0.1242420 -0.10745789  0.35594189 0.95793    
Mt:150mM-control:50mM        0.0351540 -0.19654589  0.26685389 1.00000    
Sl:150mM-control:50mM        0.1297434 -0.10195649  0.36144329 0.93583    
Sp:150mM-control:50mM        0.3159144  0.08421451  0.54761429 0.00015 ***
control:200mM-control:50mM   0.0603948 -0.17130509  0.29209469 1.00000    
Mt:200mM-control:50mM        0.1442376 -0.08746229  0.37593749 0.84102    
Sl:200mM-control:50mM        0.2558544  0.02415451  0.48755429 0.01196 *  
Sp:200mM-control:50mM        0.3896382  0.15793831  0.62133809 2.5e-07 ***
Sl:50mM-Mt:50mM              0.1306426 -0.10105729  0.36234249 0.93154    
Sp:50mM-Mt:50mM              0.2958372  0.06413731  0.52753709 0.00072 ***
control:100mM-Mt:50mM        0.0115464 -0.22015349  0.24324629 1.00000    
Mt:100mM-Mt:50mM             0.0837722 -0.14792769  0.31547209 0.99970    
Sl:100mM-Mt:50mM             0.1154792 -0.11622069  0.34717909 0.98062    
Sp:100mM-Mt:50mM             0.3671042  0.13540431  0.59880409 1.9e-06 ***
control:150mM-Mt:50mM        0.1514016 -0.08029829  0.38310149 0.77380    
Mt:150mM-Mt:50mM             0.0623136 -0.16938629  0.29401349 1.00000    
Sl:150mM-Mt:50mM             0.1569030 -0.07479689  0.38860289 0.71429    
Sp:150mM-Mt:50mM             0.3430740  0.11137411  0.57477389 1.5e-05 ***
control:200mM-Mt:50mM        0.0875544 -0.14414549  0.31925429 0.99943    
Mt:200mM-Mt:50mM             0.1713972 -0.06030269  0.40309709 0.53763    
Sl:200mM-Mt:50mM             0.2830140  0.05131411  0.51471389 0.00186 ** 
Sp:200mM-Mt:50mM             0.4167978  0.18509791  0.64849769 2.1e-08 ***
Sp:50mM-Sl:50mM              0.1651946 -0.06650529  0.39689449 0.61536    
control:100mM-Sl:50mM       -0.1190962 -0.35079609  0.11260369 0.97288    
Mt:100mM-Sl:50mM            -0.0468704 -0.27857029  0.18482949 1.00000    
Sl:100mM-Sl:50mM            -0.0151634 -0.24686329  0.21653649 1.00000    
Sp:100mM-Sl:50mM             0.2364616  0.00476171  0.46816149 0.03843 *  
control:150mM-Sl:50mM        0.0207590 -0.21094089  0.25245889 1.00000    
Mt:150mM-Sl:50mM            -0.0683290 -0.30002889  0.16337089 0.99999    
Sl:150mM-Sl:50mM             0.0262604 -0.20543949  0.25796029 1.00000    
Sp:150mM-Sl:50mM             0.2124314 -0.01926849  0.44413129 0.13055    
control:200mM-Sl:50mM       -0.0430882 -0.27478809  0.18861169 1.00000    
Mt:200mM-Sl:50mM             0.0407546 -0.19094529  0.27245449 1.00000    
Sl:200mM-Sl:50mM             0.1523714 -0.07932849  0.38407129 0.76376    
Sp:200mM-Sl:50mM             0.2861552  0.05445531  0.51785509 0.00148 ** 
control:100mM-Sp:50mM       -0.2842908 -0.51599069 -0.05259091 0.00170 ** 
Mt:100mM-Sp:50mM            -0.2120650 -0.44376489  0.01963489 0.13272    
Sl:100mM-Sp:50mM            -0.1803580 -0.41205789  0.05134189 0.42642    
Sp:100mM-Sp:50mM             0.0712670 -0.16043289  0.30296689 0.99997    
control:150mM-Sp:50mM       -0.1444356 -0.37613549  0.08726429 0.83934    
Mt:150mM-Sp:50mM            -0.2335236 -0.46522349 -0.00182371 0.04526 *  
Sl:150mM-Sp:50mM            -0.1389342 -0.37063409  0.09276569 0.88222    
Sp:150mM-Sp:50mM             0.0472368 -0.18446309  0.27893669 1.00000    
control:200mM-Sp:50mM       -0.2082828 -0.43998269  0.02341709 0.15681    
Mt:200mM-Sp:50mM            -0.1244400 -0.35613989  0.10725989 0.95725    
Sl:200mM-Sp:50mM            -0.0128232 -0.24452309  0.21887669 1.00000    
Sp:200mM-Sp:50mM             0.1209606 -0.11073929  0.35266049 0.96804    
Mt:100mM-control:100mM       0.0722258 -0.15947409  0.30392569 0.99997    
Sl:100mM-control:100mM       0.1039328 -0.12776709  0.33563269 0.99440    
Sp:100mM-control:100mM       0.3555578  0.12385791  0.58725769 5.2e-06 ***
control:150mM-control:100mM  0.1398552 -0.09184469  0.37155509 0.87561    
Mt:150mM-control:100mM       0.0507672 -0.18093269  0.28246709 1.00000    
Sl:150mM-control:100mM       0.1453566 -0.08634329  0.37705649 0.83137    
Sp:150mM-control:100mM       0.3315276  0.09982771  0.56322749 4.1e-05 ***
control:200mM-control:100mM  0.0760080 -0.15569189  0.30770789 0.99993    
Mt:200mM-control:100mM       0.1598508 -0.07184909  0.39155069 0.68015    
Sl:200mM-control:100mM       0.2714676  0.03976771  0.50316749 0.00423 ** 
Sp:200mM-control:100mM       0.4052514  0.17355151  0.63695129 6.0e-08 ***
Sl:100mM-Mt:100mM            0.0317070 -0.19999289  0.26340689 1.00000    
Sp:100mM-Mt:100mM            0.2833320  0.05163211  0.51503189 0.00182 ** 
control:150mM-Mt:100mM       0.0676294 -0.16407049  0.29932929 0.99999    
Mt:150mM-Mt:100mM           -0.0214586 -0.25315849  0.21024129 1.00000    
Sl:150mM-Mt:100mM            0.0731308 -0.15856909  0.30483069 0.99996    
Sp:150mM-Mt:100mM            0.2593018  0.02760191  0.49100169 0.00958 ** 
control:200mM-Mt:100mM       0.0037822 -0.22791769  0.23548209 1.00000    
Mt:200mM-Mt:100mM            0.0876250 -0.14407489  0.31932489 0.99942    
Sl:200mM-Mt:100mM            0.1992418 -0.03245809  0.43094169 0.22683    
Sp:200mM-Mt:100mM            0.3330256  0.10132571  0.56472549 3.6e-05 ***
Sp:100mM-Sl:100mM            0.2516250  0.01992511  0.48332489 0.01563 *  
control:150mM-Sl:100mM       0.0359224 -0.19577749  0.26762229 1.00000    
Mt:150mM-Sl:100mM           -0.0531656 -0.28486549  0.17853429 1.00000    
Sl:150mM-Sl:100mM            0.0414238 -0.19027609  0.27312369 1.00000    
Sp:150mM-Sl:100mM            0.2275948 -0.00410509  0.45929469 0.06223 .  
control:200mM-Sl:100mM      -0.0279248 -0.25962469  0.20377509 1.00000    
Mt:200mM-Sl:100mM            0.0559180 -0.17578189  0.28761789 1.00000    
Sl:200mM-Sl:100mM            0.1675348 -0.06416509  0.39923469 0.58621    
Sp:200mM-Sl:100mM            0.3013186  0.06961871  0.53301849 0.00047 ***
control:150mM-Sp:100mM      -0.2157026 -0.44740249  0.01599729 0.11230    
Mt:150mM-Sp:100mM           -0.3047906 -0.53649049 -0.07309071 0.00036 ***
Sl:150mM-Sp:100mM           -0.2102012 -0.44190109  0.02149869 0.14422    
Sp:150mM-Sp:100mM           -0.0240302 -0.25573009  0.20766969 1.00000    
control:200mM-Sp:100mM      -0.2795498 -0.51124969 -0.04784991 0.00239 ** 
Mt:200mM-Sp:100mM           -0.1957070 -0.42740689  0.03599289 0.25903    
Sl:200mM-Sp:100mM           -0.0840902 -0.31579009  0.14760969 0.99968    
Sp:200mM-Sp:100mM            0.0496936 -0.18200629  0.28139349 1.00000    
Mt:150mM-control:150mM      -0.0890880 -0.32078789  0.14261189 0.99927    
Sl:150mM-control:150mM       0.0055014 -0.22619849  0.23720129 1.00000    
Sp:150mM-control:150mM       0.1916724 -0.04002749  0.42337229 0.29896    
control:200mM-control:150mM -0.0638472 -0.29554709  0.16785269 1.00000    
Mt:200mM-control:150mM       0.0199956 -0.21170429  0.25169549 1.00000    
Sl:200mM-control:150mM       0.1316124 -0.10008749  0.36331229 0.92670    
Sp:200mM-control:150mM       0.2653962  0.03369631  0.49709609 0.00640 ** 
Sl:150mM-Mt:150mM            0.0945894 -0.13711049  0.32628929 0.99834    
Sp:150mM-Mt:150mM            0.2807604  0.04906051  0.51246029 0.00219 ** 
control:200mM-Mt:150mM       0.0252408 -0.20645909  0.25694069 1.00000    
Mt:200mM-Mt:150mM            0.1090836 -0.12261629  0.34078349 0.98992    
Sl:200mM-Mt:150mM            0.2207004 -0.01099949  0.45240029 0.08834 .  
Sp:200mM-Mt:150mM            0.3544842  0.12278431  0.58618409 5.8e-06 ***
Sp:150mM-Sl:150mM            0.1861710 -0.04552889  0.41787089 0.35841    
control:200mM-Sl:150mM      -0.0693486 -0.30104849  0.16235129 0.99998    
Mt:200mM-Sl:150mM            0.0144942 -0.21720569  0.24619409 1.00000    
Sl:200mM-Sl:150mM            0.1261110 -0.10558889  0.35781089 0.95119    
Sp:200mM-Sl:150mM            0.2598948  0.02819491  0.49159469 0.00921 ** 
control:200mM-Sp:150mM      -0.2555196 -0.48721949 -0.02381971 0.01222 *  
Mt:200mM-Sp:150mM           -0.1716768 -0.40337669  0.06002309 0.53411    
Sl:200mM-Sp:150mM           -0.0600600 -0.29175989  0.17163989 1.00000    
Sp:200mM-Sp:150mM            0.0737238 -0.15797609  0.30542369 0.99996    
Mt:200mM-control:200mM       0.0838428 -0.14785709  0.31554269 0.99969    
Sl:200mM-control:200mM       0.1954596 -0.03624029  0.42715949 0.26138    
Sp:200mM-control:200mM       0.3292434  0.09754351  0.56094329 5.0e-05 ***
Sl:200mM-Mt:200mM            0.1116168 -0.12008309  0.34331669 0.98682    
Sp:200mM-Mt:200mM            0.2454006  0.01370071  0.47710049 0.02286 *  
Sp:200mM-Sl:200mM            0.1337838 -0.09791609  0.36548369 0.91498    

---
Signif. codes:  0 '***' 0.001 '**' 0.01 '*' 0.05 '.' 0.1 ' ' 1
