# Supplementary material for: In Silico Study of the RSH (RelA/SpoT Homologs) Gene Family and Expression Analysis in Response to PGPR Bacteria and Salinity in Brassica napus
Source: Int J Mol Sci. 2021 Oct 1;22(19):10666. doi: 10.3390/ijms221910666 (PMC8509286; doi:10.3390/ijms221910666)
Supplement: Supplementary file 1 [file ijms-22-10666-s001.zip › Supplementary table S9.txt]

Supplementary table S9. Statistical analysis of BnRSH3 expression in roots using two-way ANOVA followed by Scheffe post-hoc test.

Two way ANOVA Test
                   Df Sum Sq Mean Sq F value   Pr(>F)    
bacteria            3 2.3634  0.7878  195.67  < 2e-16 ***
salt_conc           4 0.1689  0.0422   10.49 6.99e-07 ***
bacteria:salt_conc 12 0.6528  0.0544   13.51 1.01e-14 ***
Residuals          80 0.3221  0.0040                     
---
Signif. codes:  0 ‘***’ 0.001 ‘**’ 0.01 ‘*’ 0.05 ‘.’ 0.1 ‘ ’ 1


Scheffe-Test

  Posthoc multiple comparisons of means: Scheffe Test 
    95% family-wise confidence level

$bacteria
                diff      lwr.ci    upr.ci    pval    
Mt-control 0.0554642 -0.04707358 0.1580020 0.95410    
Sl-control 0.2516900  0.14915222 0.3542278 1.5e-14 ***
Sp-control 0.3841911  0.28165334 0.4867289 < 2e-16 ***
Sl-Mt      0.1962258  0.09368802 0.2987636 1.8e-09 ***
Sp-Mt      0.3287269  0.22618914 0.4312647 < 2e-16 ***
Sp-Sl      0.1325011  0.02996334 0.2350389 0.00055 ***

$salt_conc
                  diff       lwr.ci     upr.ci   pval    
50mM-0mM    -0.0466187 -0.161259423 0.06802202 0.9984    
100mM-0mM   -0.0660555 -0.180696223 0.04858522 0.9166    
150mM-0mM    0.0090409 -0.105599823 0.12368162 1.0000    
200mM-0mM    0.0492019 -0.065438823 0.16384262 0.9968    
100mM-50mM  -0.0194368 -0.134077523 0.09520392 1.0000    
150mM-50mM   0.0556596 -0.058981123 0.17030032 0.9856    
200mM-50mM   0.0958206 -0.018820123 0.21046132 0.2788    
150mM-100mM  0.0750964 -0.039544323 0.18973712 0.7699    
200mM-100mM  0.1152574  0.000616677 0.22989812 0.0467 *  
200mM-150mM  0.0401610 -0.074479723 0.15480172 0.9998    

$`bacteria:salt_conc`
                                  diff       lwr.ci       upr.ci    pval    
Mt:0mM-control:0mM           0.1080852 -0.121196246  0.337366646 0.98976    
Sl:0mM-control:0mM           0.1661258 -0.063155646  0.395407246 0.58190    
Sp:0mM-control:0mM           0.2064284 -0.022853046  0.435709846 0.15464    
control:50mM-control:0mM    -0.2142170 -0.443498446  0.015064446 0.10829    
Mt:50mM-control:0mM         -0.0137856 -0.243067046  0.215495846 1.00000    
Sl:50mM-control:0mM          0.1779204 -0.051361046  0.407201846 0.43321    
Sp:50mM-control:0mM          0.3442468  0.114965354  0.573528246 1.0e-05 ***
control:100mM-control:0mM    0.0557632 -0.173518246  0.285044646 1.00000    
Mt:100mM-control:0mM        -0.1087048 -0.337986246  0.120576646 0.98905    
Sl:100mM-control:0mM         0.1039332 -0.125348246  0.333214646 0.99362    
Sp:100mM-control:0mM         0.1654258 -0.063855646  0.394707246 0.59076    
control:150mM-control:0mM   -0.1697768 -0.399058246  0.059504646 0.53549    
Mt:150mM-control:0mM        -0.0154106 -0.244692046  0.213870846 1.00000    
Sl:150mM-control:0mM         0.2422106  0.012929154  0.471492046 0.02375 *  
Sp:150mM-control:0mM         0.4597798  0.230498354  0.689061246 2.4e-10 ***
control:200mM-control:0mM    0.0104168 -0.218864646  0.239698246 1.00000    
Mt:200mM-control:0mM        -0.0106770 -0.239958446  0.218604446 1.00000    
Sl:200mM-control:0mM         0.2504462  0.021164754  0.479727646 0.01426 *  
Sp:200mM-control:0mM         0.4272610  0.197979554  0.656542446 5.2e-09 ***
Sl:0mM-Mt:0mM                0.0580406 -0.171240846  0.287322046 1.00000    
Sp:0mM-Mt:0mM                0.0983432 -0.130938246  0.327624646 0.99682    
control:50mM-Mt:0mM         -0.3223022 -0.551583646 -0.093020754 6.7e-05 ***
Mt:50mM-Mt:0mM              -0.1218708 -0.351152246  0.107410646 0.96151    
Sl:50mM-Mt:0mM               0.0698352 -0.159446246  0.299116646 0.99998    
Sp:50mM-Mt:0mM               0.2361616  0.006880154  0.465443046 0.03394 *  
control:100mM-Mt:0mM        -0.0523220 -0.281603446  0.176959446 1.00000    
Mt:100mM-Mt:0mM             -0.2167900 -0.446071446  0.012491446 0.09563 .  
Sl:100mM-Mt:0mM             -0.0041520 -0.233433446  0.225129446 1.00000    
Sp:100mM-Mt:0mM              0.0573406 -0.171940846  0.286622046 1.00000    
control:150mM-Mt:0mM        -0.2778620 -0.507143446 -0.048580554 0.00219 ** 
Mt:150mM-Mt:0mM             -0.1234958 -0.352777246  0.105785646 0.95600    
Sl:150mM-Mt:0mM              0.1341254 -0.095156046  0.363406846 0.90460    
Sp:150mM-Mt:0mM              0.3516946  0.122413154  0.580976046 5.3e-06 ***
control:200mM-Mt:0mM        -0.0976684 -0.326949846  0.131613046 0.99710    
Mt:200mM-Mt:0mM             -0.1187622 -0.348043646  0.110519246 0.97057    
Sl:200mM-Mt:0mM              0.1423610 -0.086920446  0.371642446 0.84418    
Sp:200mM-Mt:0mM              0.3191758  0.089894354  0.548457246 8.6e-05 ***
Sp:0mM-Sl:0mM                0.0403026 -0.188978846  0.269584046 1.00000    
control:50mM-Sl:0mM         -0.3803428 -0.609624246 -0.151061354 4.1e-07 ***
Mt:50mM-Sl:0mM              -0.1799114 -0.409192846  0.049370046 0.40903    
Sl:50mM-Sl:0mM               0.0117946 -0.217486846  0.241076046 1.00000    
Sp:50mM-Sl:0mM               0.1781210 -0.051160446  0.407402446 0.43075    
control:100mM-Sl:0mM        -0.1103626 -0.339644046  0.118918846 0.98694    
Mt:100mM-Sl:0mM             -0.2748306 -0.504112046 -0.045549154 0.00272 ** 
Sl:100mM-Sl:0mM             -0.0621926 -0.291474046  0.167088846 1.00000    
Sp:100mM-Sl:0mM             -0.0007000 -0.229981446  0.228581446 1.00000    
control:150mM-Sl:0mM        -0.3359026 -0.565184046 -0.106621154 2.1e-05 ***
Mt:150mM-Sl:0mM             -0.1815364 -0.410817846  0.047745046 0.38966    
Sl:150mM-Sl:0mM              0.0760848 -0.153196646  0.305366246 0.99992    
Sp:150mM-Sl:0mM              0.2936540  0.064372554  0.522935446 0.00067 ***
control:200mM-Sl:0mM        -0.1557090 -0.384990446  0.073572446 0.70919    
Mt:200mM-Sl:0mM             -0.1768028 -0.406084246  0.052478646 0.44697    
Sl:200mM-Sl:0mM              0.0843204 -0.144961046  0.313601846 0.99961    
Sp:200mM-Sl:0mM              0.2611352  0.031853754  0.490416646 0.00708 ** 
control:50mM-Sp:0mM         -0.4206454 -0.649926846 -0.191363954 9.7e-09 ***
Mt:50mM-Sp:0mM              -0.2202140 -0.449495446  0.009067446 0.08064 .  
Sl:50mM-Sp:0mM              -0.0285080 -0.257789446  0.200773446 1.00000    
Sp:50mM-Sp:0mM               0.1378184 -0.091463046  0.367099846 0.87982    
control:100mM-Sp:0mM        -0.1506652 -0.379946646  0.078616246 0.76498    
Mt:100mM-Sp:0mM             -0.3151332 -0.544414646 -0.085851754 0.00012 ***
Sl:100mM-Sp:0mM             -0.1024952 -0.331776646  0.126786246 0.99463    
Sp:100mM-Sp:0mM             -0.0410026 -0.270284046  0.188278846 1.00000    
control:150mM-Sp:0mM        -0.3762052 -0.605486646 -0.146923754 5.9e-07 ***
Mt:150mM-Sp:0mM             -0.2218390 -0.451120446  0.007442446 0.07423 .  
Sl:150mM-Sp:0mM              0.0357822 -0.193499246  0.265063646 1.00000    
Sp:150mM-Sp:0mM              0.2533514  0.024069954  0.482632846 0.01184 *  
control:200mM-Sp:0mM        -0.1960116 -0.425293046  0.033269846 0.23712    
Mt:200mM-Sp:0mM             -0.2171054 -0.446386846  0.012176046 0.09416 .  
Sl:200mM-Sp:0mM              0.0440178 -0.185263646  0.273299246 1.00000    
Sp:200mM-Sp:0mM              0.2208326 -0.008448846  0.450114046 0.07815 .  
Mt:50mM-control:50mM         0.2004314 -0.028850046  0.429712846 0.19918    
Sl:50mM-control:50mM         0.3921374  0.162855954  0.621418846 1.4e-07 ***
Sp:50mM-control:50mM         0.5584638  0.329182354  0.787745246 2.2e-14 ***
control:100mM-control:50mM   0.2699802  0.040698754  0.499261646 0.00385 ** 
Mt:100mM-control:50mM        0.1055122 -0.123769246  0.334793646 0.99233    
Sl:100mM-control:50mM        0.3181502  0.088868754  0.547431646 9.4e-05 ***
Sp:100mM-control:50mM        0.3796428  0.150361354  0.608924246 4.3e-07 ***
control:150mM-control:50mM   0.0444402 -0.184841246  0.273721646 1.00000    
Mt:150mM-control:50mM        0.1988064 -0.030475046  0.428087846 0.21262    
Sl:150mM-control:50mM        0.4564276  0.227146154  0.685709046 3.3e-10 ***
Sp:150mM-control:50mM        0.6739968  0.444715354  0.903278246 < 2e-16 ***
control:200mM-control:50mM   0.2246338 -0.004647646  0.453915246 0.06418 .  
Mt:200mM-control:50mM        0.2035400 -0.025741446  0.432821446 0.17510    
Sl:200mM-control:50mM        0.4646632  0.235381754  0.693944646 1.5e-10 ***
Sp:200mM-control:50mM        0.6414780  0.412196554  0.870759446 < 2e-16 ***
Sl:50mM-Mt:50mM              0.1917060 -0.037575446  0.420987446 0.27820    
Sp:50mM-Mt:50mM              0.3580324  0.128750954  0.587313846 3.0e-06 ***
control:100mM-Mt:50mM        0.0695488 -0.159732646  0.298830246 0.99998    
Mt:100mM-Mt:50mM            -0.0949192 -0.324200646  0.134362246 0.99800    
Sl:100mM-Mt:50mM             0.1177188 -0.111562646  0.347000246 0.97321    
Sp:100mM-Mt:50mM             0.1792114 -0.050070046  0.408492846 0.41748    
control:150mM-Mt:50mM       -0.1559912 -0.385272646  0.073290246 0.70592    
Mt:150mM-Mt:50mM            -0.0016250 -0.230906446  0.227656446 1.00000    
Sl:150mM-Mt:50mM             0.2559962  0.026714754  0.485277646 0.00996 ** 
Sp:150mM-Mt:50mM             0.4735654  0.244283954  0.702846846 6.5e-11 ***
control:200mM-Mt:50mM        0.0242024 -0.205079046  0.253483846 1.00000    
Mt:200mM-Mt:50mM             0.0031086 -0.226172846  0.232390046 1.00000    
Sl:200mM-Mt:50mM             0.2642318  0.034950354  0.493513246 0.00573 ** 
Sp:200mM-Mt:50mM             0.4410466  0.211765154  0.670328046 1.4e-09 ***
Sp:50mM-Sl:50mM              0.1663264 -0.062955046  0.395607846 0.57936    
control:100mM-Sl:50mM       -0.1221572 -0.351438646  0.107124246 0.96058    
Mt:100mM-Sl:50mM            -0.2866252 -0.515906646 -0.057343754 0.00114 ** 
Sl:100mM-Sl:50mM            -0.0739872 -0.303268646  0.155294246 0.99995    
Sp:100mM-Sl:50mM            -0.0124946 -0.241776046  0.216786846 1.00000    
control:150mM-Sl:50mM       -0.3476972 -0.576978646 -0.118415754 7.6e-06 ***
Mt:150mM-Sl:50mM            -0.1933310 -0.422612446  0.035950446 0.26223    
Sl:150mM-Sl:50mM             0.0642902 -0.164991246  0.293571646 0.99999    
Sp:150mM-Sl:50mM             0.2818594  0.052577954  0.511140846 0.00163 ** 
control:200mM-Sl:50mM       -0.1675036 -0.396785046  0.061777846 0.56442    
Mt:200mM-Sl:50mM            -0.1885974 -0.417878846  0.040684046 0.31025    
Sl:200mM-Sl:50mM             0.0725258 -0.156755646  0.301807246 0.99996    
Sp:200mM-Sl:50mM             0.2493406  0.020059154  0.478622046 0.01529 *  
control:100mM-Sp:50mM       -0.2884836 -0.517765046 -0.059202154 0.00099 ***
Mt:100mM-Sp:50mM            -0.4529516 -0.682233046 -0.223670154 4.6e-10 ***
Sl:100mM-Sp:50mM            -0.2403136 -0.469595046 -0.011032154 0.02660 *  
Sp:100mM-Sp:50mM            -0.1788210 -0.408102446  0.050460446 0.42221    
control:150mM-Sp:50mM       -0.5140236 -0.743305046 -0.284742154 1.4e-12 ***
Mt:150mM-Sp:50mM            -0.3596574 -0.588938846 -0.130375954 2.6e-06 ***
Sl:150mM-Sp:50mM            -0.1020362 -0.331317646  0.127245246 0.99492    
Sp:150mM-Sp:50mM             0.1155330 -0.113748446  0.344814446 0.97813    
control:200mM-Sp:50mM       -0.3338300 -0.563111446 -0.104548554 2.5e-05 ***
Mt:200mM-Sp:50mM            -0.3549238 -0.584205246 -0.125642354 4.0e-06 ***
Sl:200mM-Sp:50mM            -0.0938006 -0.323082046  0.135480846 0.99830    
Sp:200mM-Sp:50mM             0.0830142 -0.146267246  0.312295646 0.99969    
Mt:100mM-control:100mM      -0.1644680 -0.393749446  0.064813446 0.60284    
Sl:100mM-control:100mM       0.0481700 -0.181111446  0.277451446 1.00000    
Sp:100mM-control:100mM       0.1096626 -0.119618846  0.338944046 0.98787    
control:150mM-control:100mM -0.2255400 -0.454821446  0.003741446 0.06118 .  
Mt:150mM-control:100mM      -0.0711738 -0.300455246  0.158107646 0.99997    
Sl:150mM-control:100mM       0.1864474 -0.042834046  0.415728846 0.33352    
Sp:150mM-control:100mM       0.4040166  0.174735154  0.633298046 4.6e-08 ***
control:200mM-control:100mM -0.0453464 -0.274627846  0.183935046 1.00000    
Mt:200mM-control:100mM      -0.0664402 -0.295721646  0.162841246 0.99999    
Sl:200mM-control:100mM       0.1946830 -0.034598446  0.423964446 0.24937    
Sp:200mM-control:100mM       0.3714978  0.142216354  0.600779246 9.1e-07 ***
Sl:100mM-Mt:100mM            0.2126380 -0.016643446  0.441919446 0.11669    
Sp:100mM-Mt:100mM            0.2741306  0.044849154  0.503412046 0.00286 ** 
control:150mM-Mt:100mM      -0.0610720 -0.290353446  0.168209446 1.00000    
Mt:150mM-Mt:100mM            0.0932942 -0.135987246  0.322575646 0.99842    
Sl:150mM-Mt:100mM            0.3509154  0.121633954  0.580196846 5.7e-06 ***
Sp:150mM-Mt:100mM            0.5684846  0.339203154  0.797766046 8.8e-15 ***
control:200mM-Mt:100mM       0.1191216 -0.110159846  0.348403046 0.96962    
Mt:200mM-Mt:100mM            0.0980278 -0.131253646  0.327309246 0.99695    
Sl:200mM-Mt:100mM            0.3591510  0.129869554  0.588432446 2.7e-06 ***
Sp:200mM-Mt:100mM            0.5359658  0.306684354  0.765247246 1.8e-13 ***
Sp:100mM-Sl:100mM            0.0614926 -0.167788846  0.290774046 1.00000    
control:150mM-Sl:100mM      -0.2737100 -0.502991446 -0.044428554 0.00295 ** 
Mt:150mM-Sl:100mM           -0.1193438 -0.348625246  0.109937646 0.96902    
Sl:150mM-Sl:100mM            0.1382774 -0.091004046  0.367558846 0.87648    
Sp:150mM-Sl:100mM            0.3558466  0.126565154  0.585128046 3.7e-06 ***
control:200mM-Sl:100mM      -0.0935164 -0.322797846  0.135765046 0.99837    
Mt:200mM-Sl:100mM           -0.1146102 -0.343891646  0.114671246 0.97997    
Sl:200mM-Sl:100mM            0.1465130 -0.082768446  0.375794446 0.80674    
Sp:200mM-Sl:100mM            0.3233278  0.094046354  0.552609246 6.1e-05 ***
control:150mM-Sp:100mM      -0.3352026 -0.564484046 -0.105921154 2.2e-05 ***
Mt:150mM-Sp:100mM           -0.1808364 -0.410117846  0.048445046 0.39796    
Sl:150mM-Sp:100mM            0.0767848 -0.152496646  0.306066246 0.99990    
Sp:150mM-Sp:100mM            0.2943540  0.065072554  0.523635446 0.00063 ***
control:200mM-Sp:100mM      -0.1550090 -0.384290446  0.074272446 0.71722    
Mt:200mM-Sp:100mM           -0.1761028 -0.405384246  0.053178646 0.45565    
Sl:200mM-Sp:100mM            0.0850204 -0.144261046  0.314301846 0.99957    
Sp:200mM-Sp:100mM            0.2618352  0.032553754  0.491116646 0.00675 ** 
Mt:150mM-control:150mM       0.1543662 -0.074915246  0.383647646 0.72452    
Sl:150mM-control:150mM       0.4119874  0.182705954  0.641268846 2.2e-08 ***
Sp:150mM-control:150mM       0.6295566  0.400275154  0.858838046 < 2e-16 ***
control:200mM-control:150mM  0.1801936 -0.049087846  0.409475046 0.40564    
Mt:200mM-control:150mM       0.1590998 -0.070181646  0.388381246 0.66914    
Sl:200mM-control:150mM       0.4202230  0.190941554  0.649504446 1.0e-08 ***
Sp:200mM-control:150mM       0.5970378  0.367756354  0.826319246 6.4e-16 ***
Sl:150mM-Mt:150mM            0.2576212  0.028339754  0.486902646 0.00895 ** 
Sp:150mM-Mt:150mM            0.4751904  0.245908954  0.704471846 5.6e-11 ***
control:200mM-Mt:150mM       0.0258274 -0.203454046  0.255108846 1.00000    
Mt:200mM-Mt:150mM            0.0047336 -0.224547846  0.234015046 1.00000    
Sl:200mM-Mt:150mM            0.2658568  0.036575354  0.495138246 0.00513 ** 
Sp:200mM-Mt:150mM            0.4426716  0.213390154  0.671953046 1.2e-09 ***
Sp:150mM-Sl:150mM            0.2175692 -0.011712246  0.446850646 0.09203 .  
control:200mM-Sl:150mM      -0.2317938 -0.461075246 -0.002512354 0.04351 *  
Mt:200mM-Sl:150mM           -0.2528876 -0.482169046 -0.023606154 0.01220 *  
Sl:200mM-Sl:150mM            0.0082356 -0.221045846  0.237517046 1.00000    
Sp:200mM-Sl:150mM            0.1850504 -0.044231046  0.414331846 0.34909    
control:200mM-Sp:150mM      -0.4493630 -0.678644446 -0.220081554 6.4e-10 ***
Mt:200mM-Sp:150mM           -0.4704568 -0.699738246 -0.241175354 8.7e-11 ***
Sl:200mM-Sp:150mM           -0.2093336 -0.438615046  0.019947846 0.13588    
Sp:200mM-Sp:150mM           -0.0325188 -0.261800246  0.196762646 1.00000    
Mt:200mM-control:200mM      -0.0210938 -0.250375246  0.208187646 1.00000    
Sl:200mM-control:200mM       0.2400294  0.010747954  0.469310846 0.02706 *  
Sp:200mM-control:200mM       0.4168442  0.187562754  0.646125646 1.4e-08 ***
Sl:200mM-Mt:200mM            0.2611232  0.031841754  0.490404646 0.00708 ** 
Sp:200mM-Mt:200mM            0.4379380  0.208656554  0.667219446 1.9e-09 ***
Sp:200mM-Sl:200mM            0.1768148 -0.052466646  0.406096246 0.44682    

---
Signif. codes:  0 '***' 0.001 '**' 0.01 '*' 0.05 '.' 0.1 ' ' 1
